# Supplementary material for: Effect of baicalin on eradicating biofilms of bovine milk derived Acinetobacter lwoffii
Source: BMC Vet Res. 2024 May 20;20:212. doi: 10.1186/s12917-024-04015-w (PMC11103975; doi:10.1186/s12917-024-04015-w)
Supplement: Supplementary file 1 — Supplementary Material 1. [file 12917_2024_4015_MOESM1_ESM.xls]

Gene_id	readcount_Baicalin	readcount_Control	log2FoldChange	pval	padj	significant	chromosome	start	end	length	gene_name	product
ctg_00001_gene	451.8623666	553.6111055	-0.29299	0.34746	0.51039	FALSE	gnl_Bacteria_ctg_1	61	1377	1317	dnaA	Chromosomal replication initiator protein DnaA
ctg_00002_gene	492.3232917	984.906912	-1.0004	0.00034441	0.002342	TRUE	gnl_Bacteria_ctg_1	1486	2634	1149	dnaN	Beta sliding clamp
ctg_00003_gene	112.1312402	107.6860215	0.058357	0.87218	0.93381	FALSE	gnl_Bacteria_ctg_1	2663	3745	1083	recF	DNA replication and repair protein RecF
ctg_00004_gene	8570.519523	8394.49127	0.02994	0.81414	0.89246	FALSE	gnl_Bacteria_ctg_1	3802	6273	2472	gyrB	DNA gyrase subunit B
ctg_00005_gene	706.8952115	663.6501585	0.091073	0.94004	0.97637	FALSE	gnl_Bacteria_ctg_1	7446	8609	1164	-	putative zinc-binding alcohol dehydrogenase
ctg_00006_gene	424.4148611	781.9346387	-0.88157	0.001403	0.007394	TRUE	gnl_Bacteria_ctg_1	8954	10885	1932	yheS	putative ABC transporter ATP-binding protein YheS
ctg_00007_gene	265.4051128	201.6408511	0.39641	0.22545	0.37889	FALSE	gnl_Bacteria_ctg_1	11103	12107	1005	-	hypothetical protein
ctg_00008_gene	693.4039486	1050.950297	-0.59993	0.032932	0.091906	TRUE	gnl_Bacteria_ctg_1	12361	13371	1011	-	hypothetical protein
ctg_00009_gene	61.16466579	83.86611387	-0.45539	0.14408	0.27123	FALSE	gnl_Bacteria_ctg_1	13564	14571	1008	-	hypothetical protein
ctg_00010_gene	677.9837909	361.3361625	0.90791	0.0013245	0.0070608	TRUE	gnl_Bacteria_ctg_1	14693	15028	336	erpA	Iron-sulfur cluster insertion protein ErpA
ctg_00011_gene	128.9558388	162.4098824	-0.33276	0.4328	0.5896	FALSE	gnl_Bacteria_ctg_1	15084	15449	366	-	hypothetical protein
ctg_00012_gene	200.4272681	172.1938805	0.21904	0.44378	0.59887	FALSE	gnl_Bacteria_ctg_1	15567	16475	909	-	hypothetical protein
ctg_00013_gene	35410.12179	10591.10086	1.7413	5.55E-10	1.68E-08	TRUE	gnl_Bacteria_ctg_1	16967	18910	1944	dnaK_1	Chaperone protein DnaK
ctg_00014_gene	1322.406691	558.4323793	1.2437	1.13E-05	0.00012481	TRUE	gnl_Bacteria_ctg_1	19066	19614	549	grpE	Protein GrpE
ctg_00015_gene	2969.487892	1203.549257	1.3029	0.00047216	0.0029986	TRUE	gnl_Bacteria_ctg_1	20467	20976	510	-	hypothetical protein
ctg_00016_gene	808.8838019	669.3946212	0.27308	0.34848	0.51153	FALSE	gnl_Bacteria_ctg_1	21193	22263	1071	aes_1	Acetyl esterase
ctg_00017_gene	338.4349595	473.865427	-0.4856	0.087504	0.19045	FALSE	gnl_Bacteria_ctg_1	22335	23009	675	-	hypothetical protein
ctg_00018_gene	250.5837351	331.3942903	-0.40326	0.16038	0.29282	FALSE	gnl_Bacteria_ctg_1	23113	23685	573	ppiA	Peptidyl-prolyl cis-trans isomerase A
ctg_00024_gene	6.354837431	1.535456953	2.0492	0.057683	0.14009	FALSE	gnl_Bacteria_ctg_1	29709	29987	279	-	hypothetical protein
ctg_00025_gene	133.0681514	89.02005201	0.57996	0.076806	0.17131	FALSE	gnl_Bacteria_ctg_1	29977	30966	990	-	hypothetical protein
ctg_00026_gene	477.0099479	892.1950523	-0.90334	0.0012761	0.0068549	TRUE	gnl_Bacteria_ctg_1	31255	32619	1365	genK_1	Gentisate transporter
ctg_00027_gene	513.5619144	2566.198565	-2.321	1.13E-06	1.66E-05	TRUE	gnl_Bacteria_ctg_1	32956	34305	1350	pcaK	4-hydroxybenzoate transporter PcaK
ctg_00028_gene	58.50509139	71.88178884	-0.29706	0.45211	0.60655	FALSE	gnl_Bacteria_ctg_1	34399	35160	762	-	hypothetical protein
ctg_00029_gene	66.67930304	56.93640787	0.22789	0.61285	0.74223	FALSE	gnl_Bacteria_ctg_1	35176	35499	324	-	hypothetical protein
ctg_00030_gene	4203.967903	2212.452484	0.92611	0.042525	0.11153	TRUE	gnl_Bacteria_ctg_1	35548	36099	552	yfkM	General stress protein 18
ctg_00031_gene	18.58667203	48.33910018	-1.3789	0.0051608	0.021097	TRUE	gnl_Bacteria_ctg_1	36479	37168	690	-	hypothetical protein
ctg_00032_gene	1444.958474	1266.73184	0.18992	0.46821	0.61866	FALSE	gnl_Bacteria_ctg_1	37304	38752	1449	safD	Sulfoacetaldehyde dehydrogenase
ctg_00033_gene	256.2394104	521.857019	-1.0262	0.0003992	0.0026242	TRUE	gnl_Bacteria_ctg_1	39349	40824	1476	-	hypothetical protein
ctg_00034_gene	0	0	NA	NA	NA	NA	gnl_Bacteria_ctg_1	40835	40945	111	-	hypothetical protein
ctg_00035_gene	395.6412269	162.2870155	1.2856	1.27E-05	0.0001381	TRUE	gnl_Bacteria_ctg_1	41036	41845	810	zupT	Zinc transporter ZupT
ctg_00036_gene	1210.590708	842.9579605	0.52218	0.051651	0.12881	FALSE	gnl_Bacteria_ctg_1	41917	43224	1308	rsmB	Ribosomal RNA small subunit methyltransferase B
ctg_00037_gene	1338.749348	834.1647441	0.68248	0.012055	0.041699	TRUE	gnl_Bacteria_ctg_1	43221	44183	963	fmt	Methionyl-tRNA formyltransferase
ctg_00038_gene	1902.206932	2140.075253	-0.16999	0.58332	0.72089	FALSE	gnl_Bacteria_ctg_1	44634	46421	1788	ilvD_1	Dihydroxy-acid dehydratase
ctg_00039_gene	1226.216831	711.3024653	0.78568	0.0041322	0.017588	TRUE	gnl_Bacteria_ctg_1	46620	47927	1308	-	IS200/IS605 family transposase ISAs26
ctg_00040_gene	1728.742599	1265.142988	0.45042	0.092603	0.19921	FALSE	gnl_Bacteria_ctg_1	48054	49739	1686	ilvD_2	Dihydroxy-acid dehydratase
ctg_00041_gene	1423.226819	717.2139239	0.98869	0.0003583	0.0024071	TRUE	gnl_Bacteria_ctg_1	49917	51212	1296	-	IS200/IS605 family transposase ISAs26
ctg_00042_gene	929.9122109	475.8394063	0.96662	0.00045797	0.0029218	TRUE	gnl_Bacteria_ctg_1	51391	52713	1323	-	hypothetical protein
ctg_00043_gene	155.6142139	111.4997059	0.48093	0.14779	0.27543	FALSE	gnl_Bacteria_ctg_1	52694	52981	288	pchB	Isochorismate pyruvate lyase
ctg_00044_gene	1.012211802	0.709871236	0.51188	1	1	FALSE	gnl_Bacteria_ctg_1	53290	53469	180	-	hypothetical protein
ctg_00045_gene	0	0	NA	NA	NA	NA	gnl_Bacteria_ctg_1	53490	53603	114	-	hypothetical protein
ctg_00046_gene	176.2529335	679.4558086	-1.9467	0.00010528	0.00088615	TRUE	gnl_Bacteria_ctg_1	53736	55031	1296	rutG	Putative pyrimidine permease RutG
ctg_00047_gene	1957.489889	4444.560427	-1.183	2.46E-05	0.00024571	TRUE	gnl_Bacteria_ctg_1	55328	58012	2685	ppc	Phosphoenolpyruvate carboxylase
ctg_00048_gene	95.64462819	87.07876007	0.13536	0.67075	0.78805	FALSE	gnl_Bacteria_ctg_1	58163	58786	624	betI_1	HTH-type transcriptional regulator BetI
ctg_00049_gene	158.4704779	48.39521628	1.7113	0.00034958	0.0023599	TRUE	gnl_Bacteria_ctg_1	58952	60037	1086	macA_1	Macrolide export protein MacA
ctg_00050_gene	438.7534506	114.4447884	1.9388	0.002843	0.012994	TRUE	gnl_Bacteria_ctg_1	60040	63177	3138	czcA_1	Cobalt-zinc-cadmium resistance protein CzcA
ctg_00051_gene	11.75772551	24.7880251	-1.076	0.054685	0.13421	FALSE	gnl_Bacteria_ctg_1	63309	63686	378	-	hypothetical protein
ctg_00052_gene	1475.470151	981.3352749	0.58836	0.11341	0.22942	FALSE	gnl_Bacteria_ctg_1	63791	64909	1119	dnaJ	Chaperone protein DnaJ
ctg_00053_gene	38.19564497	15.64263236	1.2879	0.59321	0.72607	FALSE	gnl_Bacteria_ctg_1	65536	65751	216	cspE	Cold shock-like protein CspE
ctg_00054_gene	0.670270418	0.709871236	-0.082814	1	1	FALSE	gnl_Bacteria_ctg_1	65863	66090	228	-	hypothetical protein
ctg_00055_gene	0.335135209	0	Inf	1	1	FALSE	gnl_Bacteria_ctg_1	66161	66358	198	-	hypothetical protein
ctg_00056_gene	427.2237368	520.6237448	-0.28525	0.33878	0.50267	FALSE	gnl_Bacteria_ctg_1	66691	67512	822	dapB	4-hydroxy-tetrahydrodipicolinate reductase
ctg_00057_gene	52.65981861	33.5709717	0.64949	0.10163	0.21187	FALSE	gnl_Bacteria_ctg_1	67571	68215	645	-	hypothetical protein
ctg_00058_gene	242.8278688	142.863869	0.76529	0.0083975	0.031175	TRUE	gnl_Bacteria_ctg_1	68221	69288	1068	-	IS200/IS605 family transposase ISPa83
ctg_00059_gene	247.5333584	471.0674156	-0.92831	0.0012114	0.0065451	TRUE	gnl_Bacteria_ctg_1	69804	70832	1029	ahr	Aldehyde reductase Ahr
ctg_00060_gene	49.730545	71.52827112	-0.52438	0.1313	0.25545	FALSE	gnl_Bacteria_ctg_1	70837	71418	582	tag	DNA-3-methyladenine glycosylase 1
ctg_00061_gene	7.512716971	10.37977796	-0.46637	0.54959	0.69207	FALSE	gnl_Bacteria_ctg_1	71443	71688	246	-	hypothetical protein
ctg_00062_gene	128.5769195	115.0169516	0.16079	0.64793	0.77013	FALSE	gnl_Bacteria_ctg_1	71704	72246	543	-	hypothetical protein
ctg_00063_gene	382.7270496	391.7830417	-0.033739	0.88034	0.93943	FALSE	gnl_Bacteria_ctg_1	72316	73344	1029	mutY	Adenine DNA glycosylase
ctg_00064_gene	245.5543838	493.3259316	-1.0065	0.00041518	0.0026919	TRUE	gnl_Bacteria_ctg_1	73506	73865	360	hit	Protein hit
ctg_00065_gene	728.0913959	1213.706674	-0.73723	0.0083564	0.031064	TRUE	gnl_Bacteria_ctg_1	73960	74694	735	-	hypothetical protein
ctg_00066_gene	562.9150089	387.5305321	0.53861	0.045152	0.11688	TRUE	gnl_Bacteria_ctg_1	74858	75547	690	fkpA_1	putative FKBP-type peptidyl-prolyl cis-trans isomerase FkpA
ctg_00067_gene	2503.825259	1567.348848	0.67581	0.012054	0.041699	TRUE	gnl_Bacteria_ctg_1	75596	76300	705	fkpA_2	putative FKBP-type peptidyl-prolyl cis-trans isomerase FkpA
ctg_00068_gene	28.71713322	19.48859074	0.55928	0.21669	0.36748	FALSE	gnl_Bacteria_ctg_1	76467	76940	474	-	hypothetical protein
ctg_00069_gene	7.668922065	3.005740672	1.3513	0.16495	0.29842	FALSE	gnl_Bacteria_ctg_1	77004	77873	870	-	IS5 family transposase IS17
ctg_00070_gene	24.21690195	7.681754304	1.6565	0.0037358	0.016351	TRUE	gnl_Bacteria_ctg_1	77881	78504	624	ptk_1	Tyrosine-protein kinase ptk
ctg_00071_gene	5.342625628	4.389573888	0.28347	0.80807	0.88837	FALSE	gnl_Bacteria_ctg_1	78565	78882	318	-	IS3 family transposase ISAba34
ctg_00073_gene	0	0	NA	NA	NA	NA	gnl_Bacteria_ctg_1	78882	79061	180	-	IS3 family transposase ISAba2
ctg_00074_gene	128.5699054	64.33674463	0.99884	0.070703	0.16142	FALSE	gnl_Bacteria_ctg_1	79083	79784	702	-	IS3 family transposase ISAba29
ctg_00075_gene	142.8443703	98.3223268	0.53885	0.070844	0.16142	FALSE	gnl_Bacteria_ctg_1	79871	80470	600	epsL	putative sugar transferase EpsL
ctg_00076_gene	0	0	NA	NA	NA	NA	gnl_Bacteria_ctg_1	80416	80922	507	-	IS5 family transposase IS1301
ctg_00077_gene	107.5947839	70.21190494	0.61582	0.064399	0.15164	FALSE	gnl_Bacteria_ctg_1	81335	82207	873	-	IS3 family transposase ISAbo1
ctg_00078_gene	15.20205756	8.406257529	0.85473	0.13383	0.25911	FALSE	gnl_Bacteria_ctg_1	82204	82482	279	-	IS3 family transposase ISAbo1
ctg_00079_gene	3356.398663	2789.437678	0.26694	0.28799	0.44994	FALSE	gnl_Bacteria_ctg_1	83043	84497	1455	-	hypothetical protein
ctg_00080_gene	843.0576346	1994.551227	-1.2424	9.09E-06	0.00010217	TRUE	gnl_Bacteria_ctg_1	84643	86826	2184	ptk_2	Tyrosine-protein kinase ptk
ctg_00081_gene	59.46197298	128.9635642	-1.1169	0.01891	0.059979	TRUE	gnl_Bacteria_ctg_1	86863	87291	429	ptp	Low molecular weight protein-tyrosine-phosphatase Ptp
ctg_00082_gene	757.9466636	1422.347956	-0.90811	0.0052638	0.021448	TRUE	gnl_Bacteria_ctg_1	87291	88394	1104	-	hypothetical protein
ctg_00083_gene	40.66905051	22.78524069	0.83583	0.048849	0.12392	TRUE	gnl_Bacteria_ctg_1	88664	89638	975	-	IS701 family transposase ISAba11
ctg_00084_gene	347.7719673	307.8710923	0.17582	0.5731	0.71237	FALSE	gnl_Bacteria_ctg_1	90079	91350	1272	-	hypothetical protein
ctg_00085_gene	460.9675799	471.4211936	-0.032351	0.89038	0.94567	FALSE	gnl_Bacteria_ctg_1	91331	92197	867	-	hypothetical protein
ctg_00086_gene	526.1202678	555.7902626	-0.079148	0.78866	0.87705	FALSE	gnl_Bacteria_ctg_1	92182	93363	1182	ugd	UDP-glucose 6-dehydrogenase
ctg_00087_gene	149.4810966	255.7718135	-0.77489	0.0074742	0.028584	TRUE	gnl_Bacteria_ctg_1	93363	94262	900	-	hypothetical protein
ctg_00088_gene	212.0445961	262.0694636	-0.30558	0.24931	0.40801	FALSE	gnl_Bacteria_ctg_1	94271	95341	1071	pglH_1	GalNAc-alpha-(1->4)-GalNAc-alpha-(1->3)-diNAcBac-PP-undecaprenol alpha-1%2C4-N-acetyl-D-galactosaminyltransferase
ctg_00089_gene	98.2808057	134.5848405	-0.45353	0.28018	0.44257	FALSE	gnl_Bacteria_ctg_1	95334	96368	1035	-	hypothetical protein
ctg_00090_gene	346.2873923	488.4704066	-0.4963	0.07622	0.17055	FALSE	gnl_Bacteria_ctg_1	96371	97438	1068	pglH_2	GalNAc-alpha-(1->4)-GalNAc-alpha-(1->3)-diNAcBac-PP-undecaprenol alpha-1%2C4-N-acetyl-D-galactosaminyltransferase
ctg_00091_gene	402.400431	474.0960566	-0.23655	0.40136	0.56174	FALSE	gnl_Bacteria_ctg_1	97425	98564	1140	pglA	N%2CN'-diacetylbacillosaminyl-diphospho-undecaprenol alpha-1%2C3-N-acetylgalactosaminyltransferase
ctg_00092_gene	232.6823549	308.1789273	-0.40541	0.13747	0.26269	FALSE	gnl_Bacteria_ctg_1	98569	99510	942	gnu	N-acetyl-alpha-D-glucosaminyl-diphospho-ditrans%2Coctacis-undecaprenol 4-epimerase
ctg_00093_gene	635.4579234	471.4346129	0.43074	0.12137	0.24044	FALSE	gnl_Bacteria_ctg_1	99525	100535	1011	tagO	putative undecaprenyl-phosphate N-acetylglucosaminyl 1-phosphate transferase
ctg_00094_gene	258.7922959	192.8863691	0.42404	0.13418	0.2596	FALSE	gnl_Bacteria_ctg_1	100528	101055	528	pglD	UDP-N-acetylbacillosamine N-acetyltransferase
ctg_00095_gene	3018.997682	2065.709372	0.54743	0.036316	0.099258	TRUE	gnl_Bacteria_ctg_1	101101	102975	1875	-	hypothetical protein
ctg_00096_gene	864.8142926	813.806417	0.087705	0.72904	0.83404	FALSE	gnl_Bacteria_ctg_1	102988	103863	876	galU	UTP--glucose-1-phosphate uridylyltransferase
ctg_00097_gene	367.865827	284.0950805	0.37281	0.21815	0.36927	FALSE	gnl_Bacteria_ctg_1	103889	105145	1257	rkpK	UDP-glucose 6-dehydrogenase
ctg_00098_gene	555.1865812	697.3661225	-0.32894	0.2525	0.41168	FALSE	gnl_Bacteria_ctg_1	105145	106812	1668	pgi	Glucose-6-phosphate isomerase
ctg_00099_gene	325.6667515	514.0111391	-0.6584	0.019453	0.06087	TRUE	gnl_Bacteria_ctg_1	106805	107821	1017	galE_1	UDP-glucose 4-epimerase
ctg_00100_gene	1545.865	1314.965182	0.23339	0.36545	0.53035	FALSE	gnl_Bacteria_ctg_1	107894	109264	1371	algC_1	Phosphomannomutase/phosphoglucomutase
ctg_00101_gene	622.7078577	536.1928573	0.2158	0.40379	0.56316	FALSE	gnl_Bacteria_ctg_1	109461	111050	1590	-	hypothetical protein
ctg_00102_gene	561.965497	268.0617253	1.0679	0.00016647	0.0013037	TRUE	gnl_Bacteria_ctg_1	111043	112584	1542	-	hypothetical protein
ctg_00103_gene	587.8344535	273.1977504	1.1055	0.0001153	0.00095388	TRUE	gnl_Bacteria_ctg_1	112611	114293	1683	tnsC	Transposon Tn7 transposition protein TnsC
ctg_00104_gene	935.0352793	305.849759	1.6122	2.13E-08	4.80E-07	TRUE	gnl_Bacteria_ctg_1	114290	116410	2121	tnsB	Transposon Tn7 transposition protein TnsB
ctg_00105_gene	559.4659732	145.7101173	1.9409	9.29E-11	3.70E-09	TRUE	gnl_Bacteria_ctg_1	116397	117200	804	tnsA	Transposon Tn7 transposition protein TnsA
ctg_00106_gene	85.07661991	83.36002005	0.029407	1	1	FALSE	gnl_Bacteria_ctg_1	117605	117895	291	-	hypothetical protein
ctg_00107_gene	114.8745706	112.9937243	0.023817	0.98917	1	FALSE	gnl_Bacteria_ctg_1	117885	118373	489	-	hypothetical protein
ctg_00108_gene	0	0	NA	NA	NA	NA	gnl_Bacteria_ctg_1	118444	118842	399	-	IS701 family transposase ISAba11
ctg_00109_gene	25.80212816	16.2514211	0.66692	0.19293	0.33639	FALSE	gnl_Bacteria_ctg_1	118791	119465	675	-	hypothetical protein
ctg_00110_gene	538.132096	701.8913844	-0.38329	0.14901	0.27677	FALSE	gnl_Bacteria_ctg_1	120133	121971	1839	glmS	Glutamine--fructose-6-phosphate aminotransferase [isomerizing]
ctg_00111_gene	252.497385	254.6190927	-0.012072	0.95697	0.98654	FALSE	gnl_Bacteria_ctg_1	121984	123348	1365	glmU	Bifunctional protein GlmU
ctg_00112_gene	90.08257333	57.53056463	0.64692	0.11522	0.2311	FALSE	gnl_Bacteria_ctg_1	123369	123890	522	-	hypothetical protein
ctg_00113_gene	325.0577533	186.9016943	0.79842	0.0073465	0.028135	TRUE	gnl_Bacteria_ctg_1	123868	124785	918	thiL	Thiamine-monophosphate kinase
ctg_00114_gene	1086.423268	957.043152	0.18293	0.49225	0.6413	FALSE	gnl_Bacteria_ctg_1	124804	125253	450	nusB	Transcription antitermination protein NusB
ctg_00115_gene	1032.692291	1172.188343	-0.18279	0.50592	0.65312	FALSE	gnl_Bacteria_ctg_1	125258	125728	471	ribH	6%2C7-dimethyl-8-ribityllumazine synthase
ctg_00116_gene	1875.054475	2802.443041	-0.57975	0.037447	0.10122	TRUE	gnl_Bacteria_ctg_1	125747	126862	1116	ribBA	Riboflavin biosynthesis protein RibBA
ctg_00117_gene	3270.545249	2405.352409	0.44328	0.11676	0.23369	FALSE	gnl_Bacteria_ctg_1	127268	128779	1512	ald1_1	Long-chain-aldehyde dehydrogenase
ctg_00118_gene	228.6331874	200.6945636	0.18803	0.57714	0.71419	FALSE	gnl_Bacteria_ctg_1	129127	130089	963	menH_1	2-succinyl-6-hydroxy-2%2C4-cyclohexadiene-1-carboxylate synthase
ctg_00119_gene	3713.970307	2199.403267	0.75585	0.021467	0.066132	TRUE	gnl_Bacteria_ctg_1	130456	132156	1701	maeA	NAD-dependent malic enzyme
ctg_00120_gene	0.585745945	1.090077478	-0.89608	0.89032	0.94567	FALSE	gnl_Bacteria_ctg_1	132621	132872	252	-	hypothetical protein
ctg_00121_gene	516.4112289	540.7404186	-0.066416	0.82912	0.90312	FALSE	gnl_Bacteria_ctg_1	133398	136745	3348	-	hypothetical protein
ctg_00122_gene	10.79700043	6.664166055	0.69613	0.3149	0.4787	FALSE	gnl_Bacteria_ctg_1	137466	137807	342	-	IS3 family transposase ISAba19
ctg_00123_gene	217.214008	304.7477324	-0.4885	0.10712	0.21959	FALSE	gnl_Bacteria_ctg_1	138050	138520	471	-	hypothetical protein
ctg_00124_gene	355.4631975	357.8166791	-0.0095204	0.98804	1	FALSE	gnl_Bacteria_ctg_1	138544	139521	978	-	hypothetical protein
ctg_00125_gene	401.3791222	427.4822508	-0.090899	0.72486	0.83062	FALSE	gnl_Bacteria_ctg_1	139512	141881	2370	htrE	Outer membrane usher protein HtrE
ctg_00126_gene	372.2079792	459.5291058	-0.30405	0.2629	0.42344	FALSE	gnl_Bacteria_ctg_1	141888	142637	750	-	hypothetical protein
ctg_00127_gene	545.0601254	1057.493684	-0.95616	0.035165	0.096686	TRUE	gnl_Bacteria_ctg_1	142682	143158	477	-	hypothetical protein
ctg_00128_gene	56.47354136	15.74371485	1.8428	1.92E-05	0.00019474	TRUE	gnl_Bacteria_ctg_1	143732	144601	870	-	IS5 family transposase IS17
ctg_00129_gene	4.750073508	1.977989972	1.2639	0.34013	0.5044	FALSE	gnl_Bacteria_ctg_1	144764	145000	237	-	DNA-binding protein
ctg_00130_gene	9.242730105	6.033429327	0.61534	0.38216	0.54723	FALSE	gnl_Bacteria_ctg_1	145369	145671	303	-	hypothetical protein
ctg_00131_gene	0	0	NA	NA	NA	NA	gnl_Bacteria_ctg_1	145987	146247	261	-	hypothetical protein
ctg_00132_gene	17.22648116	31.65530851	-0.87782	0.061082	0.14568	FALSE	gnl_Bacteria_ctg_1	146530	146898	369	-	hypothetical protein
ctg_00133_gene	150.7516061	118.8737887	0.34274	0.38679	0.55066	FALSE	gnl_Bacteria_ctg_1	146989	149952	2964	xerC_1	Tyrosine recombinase XerC
ctg_00134_gene	65.64590422	108.6748985	-0.72724	0.029183	0.08345	TRUE	gnl_Bacteria_ctg_1	149949	152129	2181	-	hypothetical protein
ctg_00135_gene	9.368091629	9.775458757	-0.061409	0.96167	0.98654	FALSE	gnl_Bacteria_ctg_1	152129	152701	573	-	hypothetical protein
ctg_00136_gene	0	0	NA	NA	NA	NA	gnl_Bacteria_ctg_1	152932	153066	135	-	hypothetical protein
ctg_00137_gene	107.2920292	110.3733301	-0.040849	0.9468	0.9813	FALSE	gnl_Bacteria_ctg_1	153265	153579	315	-	hypothetical protein
ctg_00138_gene	8.589147032	9.496335007	-0.14486	0.79764	0.88053	FALSE	gnl_Bacteria_ctg_1	153679	154008	330	-	hypothetical protein
ctg_00139_gene	8.389798391	8.843650295	-0.076006	1	1	FALSE	gnl_Bacteria_ctg_1	154160	154750	591	cmoM	tRNA 5-carboxymethoxyuridine methyltransferase
ctg_00140_gene	275.5165801	145.4697492	0.92142	0.0018687	0.0091887	TRUE	gnl_Bacteria_ctg_1	154753	155814	1062	cas9_1	CRISPR-associated endonuclease Cas9
ctg_00141_gene	215.0617884	313.9120012	-0.54561	0.059474	0.14281	FALSE	gnl_Bacteria_ctg_1	155856	157922	2067	-	hypothetical protein
ctg_00142_gene	47.42828596	63.59476296	-0.42316	0.20939	0.35836	FALSE	gnl_Bacteria_ctg_1	157941	158672	732	-	hypothetical protein
ctg_00143_gene	92.12400354	126.7117544	-0.4599	0.12655	0.2475	FALSE	gnl_Bacteria_ctg_1	158654	160078	1425	-	hypothetical protein
ctg_00144_gene	1072.844187	1106.945555	-0.045144	0.85622	0.9231	FALSE	gnl_Bacteria_ctg_1	160090	163293	3204	-	hypothetical protein
ctg_00145_gene	18.14351883	14.92544513	0.28168	0.60488	0.7361	FALSE	gnl_Bacteria_ctg_1	163349	164092	744	dnaC	DNA replication protein DnaC
ctg_00146_gene	6.090614344	5.802000367	0.070037	1	1	FALSE	gnl_Bacteria_ctg_1	164103	164651	549	-	hypothetical protein
ctg_00147_gene	2.336177605	0	Inf	0.099428	0.21006	FALSE	gnl_Bacteria_ctg_1	164717	164968	252	-	hypothetical protein
ctg_00148_gene	46.2686448	20.27692576	1.1902	0.29416	0.45638	FALSE	gnl_Bacteria_ctg_1	164958	166142	1185	intQ	Putative defective protein IntQ
ctg_00149_gene	0.677076593	0	Inf	0.73852	0.84144	FALSE	gnl_Bacteria_ctg_1	166162	166371	210	-	hypothetical protein
ctg_00150_gene	1.946705307	1.039536232	0.90509	0.80484	0.88586	FALSE	gnl_Bacteria_ctg_1	166487	166711	225	-	hypothetical protein
ctg_00153_gene	158.6543549	130.1466194	0.28575	0.30976	0.47347	FALSE	gnl_Bacteria_ctg_1	167470	167778	309	bolA	DNA-binding transcriptional regulator BolA
ctg_00154_gene	94.17160041	91.34028128	0.044041	0.97852	1	FALSE	gnl_Bacteria_ctg_1	167788	168180	393	-	hypothetical protein
ctg_00155_gene	158.9764226	256.7097252	-0.69133	0.019193	0.060465	TRUE	gnl_Bacteria_ctg_1	168276	169112	837	parA_1	Chromosome partitioning protein ParA
ctg_00156_gene	746.8570461	327.5755276	1.189	0.021759	0.066736	TRUE	gnl_Bacteria_ctg_1	169126	169518	393	-	hypothetical protein
ctg_00157_gene	287.9318435	129.8046162	1.1494	0.00026929	0.0019153	TRUE	gnl_Bacteria_ctg_1	169712	170305	594	-	hypothetical protein
ctg_00158_gene	208.1908038	336.3152596	-0.69191	0.017172	0.055734	TRUE	gnl_Bacteria_ctg_1	170327	170965	639	dedA_1	Protein DedA
ctg_00159_gene	289.4420885	83.99036772	1.785	0.0003693	0.0024573	TRUE	gnl_Bacteria_ctg_1	171237	171599	363	-	putative protein
ctg_00160_gene	2228.351732	4313.167478	-0.95277	0.00057694	0.003512	TRUE	gnl_Bacteria_ctg_1	171791	173359	1569	guaA_1	GMP synthase [glutamine-hydrolyzing]
ctg_00161_gene	159.2268078	180.8795434	-0.18395	0.64705	0.77013	FALSE	gnl_Bacteria_ctg_1	173763	175055	1293	-	hypothetical protein
ctg_00162_gene	558.8260961	772.1771519	-0.46653	0.099063	0.20955	FALSE	gnl_Bacteria_ctg_1	175567	176514	948	-	hypothetical protein
ctg_00163_gene	211.106802	312.0910113	-0.56399	0.053314	0.13177	FALSE	gnl_Bacteria_ctg_1	176678	177328	651	ligF	Protein LigF
ctg_00164_gene	759.6212959	1034.370456	-0.4454	0.10444	0.21584	FALSE	gnl_Bacteria_ctg_1	177368	178726	1359	phoR	Phosphate regulon sensor protein PhoR
ctg_00165_gene	637.3844004	1456.745157	-1.1925	0.023822	0.07158	TRUE	gnl_Bacteria_ctg_1	178752	179462	711	phoB	Phosphate regulon transcriptional regulatory protein PhoB
ctg_00166_gene	136.3392541	169.6865179	-0.31567	0.31456	0.47844	FALSE	gnl_Bacteria_ctg_1	179712	180389	678	betI_2	HTH-type transcriptional regulator BetI
ctg_00167_gene	343.3991617	234.3431648	0.55126	0.19202	0.33544	FALSE	gnl_Bacteria_ctg_1	180613	181461	849	sadH	Putative oxidoreductase SadH
ctg_00168_gene	470.5142793	279.0525509	0.7537	0.010257	0.036477	TRUE	gnl_Bacteria_ctg_1	181559	182923	1365	mepA	Multidrug export protein MepA
ctg_00169_gene	398.8047609	344.706649	0.21031	0.41693	0.57716	FALSE	gnl_Bacteria_ctg_1	183052	184206	1155	ybdL	Methionine aminotransferase
ctg_00170_gene	159.2224214	109.0185703	0.54647	0.32059	0.48453	FALSE	gnl_Bacteria_ctg_1	184452	187301	2850	-	hypothetical protein
ctg_00171_gene	71.89052947	90.25170883	-0.32815	0.32036	0.48453	FALSE	gnl_Bacteria_ctg_1	187304	188602	1299	-	hypothetical protein
ctg_00172_gene	37.00144474	28.00486983	0.4019	0.42401	0.58349	FALSE	gnl_Bacteria_ctg_1	188589	189059	471	-	hypothetical protein
ctg_00173_gene	289.2145084	579.2774333	-1.0021	0.00053207	0.0033077	TRUE	gnl_Bacteria_ctg_1	189184	190104	921	yfeX	Dye-decolorizing peroxidase YfeX
ctg_00174_gene	51.45528896	73.15911766	-0.50772	0.17166	0.30745	FALSE	gnl_Bacteria_ctg_1	190266	190886	621	rhtB_1	Homoserine/homoserine lactone efflux protein
ctg_00175_gene	0.243804561	0.717187231	-1.5566	0.91688	0.96031	FALSE	gnl_Bacteria_ctg_1	190978	191232	255	-	hypothetical protein
ctg_00176_gene	24.82964797	16.48949534	0.59052	0.32723	0.49102	FALSE	gnl_Bacteria_ctg_1	191215	191697	483	-	hypothetical protein
ctg_00177_gene	197.6612137	152.3100625	0.37602	0.23361	0.38976	FALSE	gnl_Bacteria_ctg_1	191701	192501	801	znuB	High-affinity zinc uptake system membrane protein ZnuB
ctg_00178_gene	282.5349608	208.6017617	0.43768	0.14874	0.27645	FALSE	gnl_Bacteria_ctg_1	192505	193287	783	znuC	Zinc import ATP-binding protein ZnuC
ctg_00179_gene	284.2723406	258.4226601	0.13754	0.64412	0.76777	FALSE	gnl_Bacteria_ctg_1	193269	193766	498	zur	Zinc uptake regulation protein
ctg_00180_gene	134.9979448	81.33691074	0.73096	0.02952	0.084222	TRUE	gnl_Bacteria_ctg_1	193913	194749	837	-	hypothetical protein
ctg_00181_gene	167.6761987	943.0952678	-2.4917	1.95E-17	3.40E-15	TRUE	gnl_Bacteria_ctg_1	194924	195316	393	-	hypothetical protein
ctg_00182_gene	1913.876569	15172.55886	-2.9869	1.28E-24	1.19E-21	TRUE	gnl_Bacteria_ctg_1	195427	196302	876	atpB	ATP synthase subunit a
ctg_00183_gene	36.81317833	201.607378	-2.4533	1.42E-13	1.13E-11	TRUE	gnl_Bacteria_ctg_1	196388	196633	246	atpE	ATP synthase subunit c
ctg_00184_gene	608.9546048	3843.104253	-2.6579	3.29E-20	8.34E-18	TRUE	gnl_Bacteria_ctg_1	196673	197143	471	atpF	ATP synthase subunit b
ctg_00185_gene	518.6174816	3568.345754	-2.7825	1.07E-21	3.73E-19	TRUE	gnl_Bacteria_ctg_1	197156	197692	537	atpH	ATP synthase subunit delta
ctg_00186_gene	4573.660244	32641.5137	-2.8353	8.52E-23	4.75E-20	TRUE	gnl_Bacteria_ctg_1	197736	199280	1545	atpA	ATP synthase subunit alpha
ctg_00187_gene	1576.222142	11647.58535	-2.8855	1.40E-23	9.74E-21	TRUE	gnl_Bacteria_ctg_1	199369	200238	870	atpG	ATP synthase gamma chain
ctg_00188_gene	5257.437858	32992.1669	-2.6497	1.86E-20	5.19E-18	TRUE	gnl_Bacteria_ctg_1	200265	201659	1395	atpD1	ATP synthase subunit beta 1
ctg_00189_gene	1010.874063	5082.423324	-2.3299	1.06E-16	1.57E-14	TRUE	gnl_Bacteria_ctg_1	201686	202105	420	atpC	ATP synthase epsilon chain
ctg_00190_gene	41.38904603	48.42827908	-0.2266	0.59013	0.72448	FALSE	gnl_Bacteria_ctg_1	202199	203248	1050	nucS	Endonuclease NucS
ctg_00191_gene	2339.559499	813.05339	1.5248	0.000124	0.0010168	TRUE	gnl_Bacteria_ctg_1	203587	204963	1377	sad	Succinate semialdehyde dehydrogenase [NAD(P)+] Sad
ctg_00192_gene	783.9813845	239.9554565	1.7081	4.89E-09	1.23E-07	TRUE	gnl_Bacteria_ctg_1	204988	206004	1017	-	hypothetical protein
ctg_00193_gene	1041.821898	331.5110752	1.652	5.71E-08	1.21E-06	TRUE	gnl_Bacteria_ctg_1	206134	206736	603	-	hypothetical protein
ctg_00194_gene	263.5404808	546.9111483	-1.0533	0.00020765	0.0015562	TRUE	gnl_Bacteria_ctg_1	207264	207809	546	btuE	Thioredoxin/glutathione peroxidase BtuE
ctg_00195_gene	53.50298146	70.10350645	-0.38987	0.28972	0.45124	FALSE	gnl_Bacteria_ctg_1	208001	208897	897	-	hypothetical protein
ctg_00196_gene	359.1536406	353.25939	0.023873	0.88926	0.94567	FALSE	gnl_Bacteria_ctg_1	209339	209908	570	tsaC	Threonylcarbamoyl-AMP synthase
ctg_00197_gene	92.78176604	49.35874611	0.91054	0.023118	0.070441	TRUE	gnl_Bacteria_ctg_1	209950	211089	1140	-	hypothetical protein
ctg_00198_gene	502.2749508	930.4983415	-0.88953	0.0014998	0.007772	TRUE	gnl_Bacteria_ctg_1	211182	212336	1155	-	hypothetical protein
ctg_00199_gene	807.3290013	924.5938853	-0.19566	0.58582	0.72204	FALSE	gnl_Bacteria_ctg_1	212456	212986	531	def	Peptide deformylase
ctg_00200_gene	661.3671088	512.3946509	0.3682	0.26452	0.42519	FALSE	gnl_Bacteria_ctg_1	213079	213492	414	-	hypothetical protein
ctg_00201_gene	579.7048268	1209.497837	-1.061	0.14095	0.26688	FALSE	gnl_Bacteria_ctg_1	213565	215652	2088	btuB_1	Vitamin B12 transporter BtuB
ctg_00207_gene	899.6646308	280.3459336	1.6822	0.0010748	0.0059107	TRUE	gnl_Bacteria_ctg_1	221944	223137	1194	ynfM	Inner membrane transport protein YnfM
ctg_00208_gene	1201.01475	2768.042621	-1.2046	0.00012783	0.0010421	TRUE	gnl_Bacteria_ctg_1	223362	225773	2412	-	hypothetical protein
ctg_00209_gene	501.3201824	383.697993	0.38576	0.24362	0.40167	FALSE	gnl_Bacteria_ctg_1	226173	226721	549	-	hypothetical protein
ctg_00210_gene	145.840075	120.729655	0.27261	0.4704	0.62008	FALSE	gnl_Bacteria_ctg_1	226776	227132	357	yabJ_1	2-iminobutanoate/2-iminopropanoate deaminase
ctg_00211_gene	109.6373205	150.1505141	-0.45367	0.12143	0.24044	FALSE	gnl_Bacteria_ctg_1	227122	228432	1311	abaF	Fosfomycin resistance protein AbaF
ctg_00212_gene	126.6888274	101.6306442	0.31795	0.35588	0.52029	FALSE	gnl_Bacteria_ctg_1	228655	229710	1056	dinB	DNA polymerase IV
ctg_00213_gene	102.3534824	80.93028698	0.33881	0.34311	0.50587	FALSE	gnl_Bacteria_ctg_1	229731	230747	1017	-	hypothetical protein
ctg_00214_gene	41.7588683	44.02770843	-0.076329	0.86989	0.93279	FALSE	gnl_Bacteria_ctg_1	230806	231585	780	-	hypothetical protein
ctg_00215_gene	105.7032965	101.3646474	0.060466	0.84777	0.917	FALSE	gnl_Bacteria_ctg_1	231653	233044	1392	hsrA	putative transport protein HsrA
ctg_00216_gene	236.4566496	951.2181382	-2.0082	5.45E-09	1.36E-07	TRUE	gnl_Bacteria_ctg_1	233380	234354	975	-	hypothetical protein
ctg_00217_gene	1034.173965	695.125768	0.57313	0.045299	0.11705	TRUE	gnl_Bacteria_ctg_1	234415	235035	621	-	hypothetical protein
ctg_00218_gene	2304.750934	1581.316725	0.54348	0.034161	0.094696	TRUE	gnl_Bacteria_ctg_1	235367	236944	1578	-	hypothetical protein
ctg_00219_gene	71.70479318	68.52632928	0.065411	0.81776	0.89478	FALSE	gnl_Bacteria_ctg_1	237018	237482	465	-	hypothetical protein
ctg_00220_gene	162.3855071	345.7799188	-1.0904	0.00020493	0.0015442	TRUE	gnl_Bacteria_ctg_1	237544	238188	645	-	hypothetical protein
ctg_00221_gene	62.34570191	91.12783579	-0.5476	0.10021	0.21071	FALSE	gnl_Bacteria_ctg_1	238319	239638	1320	naiP	Putative niacin/nicotinamide transporter NaiP
ctg_00222_gene	1360.099013	1402.10588	-0.043884	0.89838	0.94875	FALSE	gnl_Bacteria_ctg_1	239804	242023	2220	parC	DNA topoisomerase 4 subunit A
ctg_00223_gene	3328.13615	6684.689647	-1.0061	0.0018372	0.0090817	TRUE	gnl_Bacteria_ctg_1	242174	243850	1677	fadD	Long-chain-fatty-acid--CoA ligase
ctg_00224_gene	60.19317872	105.6774262	-0.812	0.016055	0.052973	TRUE	gnl_Bacteria_ctg_1	243901	244281	381	-	hypothetical protein
ctg_00225_gene	358.210258	252.6409847	0.50372	0.08135	0.18015	FALSE	gnl_Bacteria_ctg_1	244382	244780	399	-	hypothetical protein
ctg_00226_gene	732.5285776	1524.378995	-1.0573	0.00018434	0.0014236	TRUE	gnl_Bacteria_ctg_1	244903	245439	537	ppa	Inorganic pyrophosphatase
ctg_00227_gene	834.2729834	3752.421065	-2.1692	2.50E-14	2.25E-12	TRUE	gnl_Bacteria_ctg_1	245532	246875	1344	oprD	Porin D
ctg_00228_gene	0	0	NA	NA	NA	NA	gnl_Bacteria_ctg_1	247102	247236	135	-	hypothetical protein
ctg_00229_gene	112.7187321	2576.375708	-4.5145	1.54E-05	0.00016351	TRUE	gnl_Bacteria_ctg_1	247472	248206	735	-	hypothetical protein
ctg_00230_gene	0	0.380206241	#NAME?	0.96036	0.98654	FALSE	gnl_Bacteria_ctg_1	248253	248432	180	comM_1	Competence protein ComM
ctg_00231_gene	56.48066779	88.47153236	-0.64746	0.049816	0.12546	TRUE	gnl_Bacteria_ctg_1	248439	249743	1305	comM_2	Competence protein ComM
ctg_00232_gene	1.401684101	0.380206241	1.8823	0.52603	0.6712	FALSE	gnl_Bacteria_ctg_1	249810	250037	228	ubiK	Ubiquinone biosynthesis accessory factor UbiK
ctg_00233_gene	1888.610477	1327.962398	0.50811	0.07162	0.16274	FALSE	gnl_Bacteria_ctg_1	250315	250653	339	glnK	Nitrogen regulatory protein P-II 2
ctg_00234_gene	2711.721986	3489.065392	-0.36363	0.31567	0.47962	FALSE	gnl_Bacteria_ctg_1	250713	252125	1413	amtB	Ammonia channel
ctg_00235_gene	212.5790632	254.626009	-0.26038	0.48234	0.63164	FALSE	gnl_Bacteria_ctg_1	252266	252730	465	nrdR	Transcriptional repressor NrdR
ctg_00236_gene	276.1756257	343.609363	-0.31518	0.36595	0.53035	FALSE	gnl_Bacteria_ctg_1	252733	253821	1089	ribD	Riboflavin biosynthesis protein RibD
ctg_00237_gene	699.6464617	578.79571	0.27357	0.34493	0.50774	FALSE	gnl_Bacteria_ctg_1	253818	255110	1293	-	hypothetical protein
ctg_00238_gene	215.342156	197.8744512	0.12205	0.85482	0.9223	FALSE	gnl_Bacteria_ctg_1	255133	255792	660	ribE	Riboflavin synthase
ctg_00239_gene	38.52430994	50.69919048	-0.39619	0.27956	0.44219	FALSE	gnl_Bacteria_ctg_1	255902	256447	546	dedA_2	Protein DedA
ctg_00240_gene	423.2452558	439.628633	-0.054791	0.90348	0.95186	FALSE	gnl_Bacteria_ctg_1	256780	257409	630	-	hypothetical protein
ctg_00241_gene	62.84022952	55.37805057	0.18237	0.65403	0.77395	FALSE	gnl_Bacteria_ctg_1	257436	257843	408	holC	DNA polymerase III subunit chi
ctg_00242_gene	1934.494683	2412.537495	-0.31859	0.26817	0.42944	FALSE	gnl_Bacteria_ctg_1	257836	259284	1449	pepA	cytosol aminopeptidase
ctg_00243_gene	900.515472	1149.130913	-0.35172	0.23258	0.38851	FALSE	gnl_Bacteria_ctg_1	259441	260541	1101	lptF	Lipopolysaccharide export system permease protein LptF
ctg_00244_gene	405.1041411	587.6355615	-0.53663	0.057549	0.13988	FALSE	gnl_Bacteria_ctg_1	260544	261614	1071	lptG	Lipopolysaccharide export system permease protein LptG
ctg_00245_gene	2593.699484	2799.471737	-0.11014	0.74141	0.84293	FALSE	gnl_Bacteria_ctg_1	261739	263286	1548	gpmI	2%2C3-bisphosphoglycerate-independent phosphoglycerate mutase
ctg_00246_gene	1098.836845	738.2558497	0.57378	0.029299	0.083695	TRUE	gnl_Bacteria_ctg_1	263317	264489	1173	-	putative CtpA-like serine protease
ctg_00247_gene	600.0249415	663.3191766	-0.14468	0.62656	0.75316	FALSE	gnl_Bacteria_ctg_1	264490	265914	1425	atoC	Regulatory protein AtoC
ctg_00248_gene	197.3359597	218.2013656	-0.14501	0.5984	0.73045	FALSE	gnl_Bacteria_ctg_1	265930	267495	1566	sasA_1	Adaptive-response sensory-kinase SasA
ctg_00249_gene	326.2398939	426.1563822	-0.38545	0.19195	0.33544	FALSE	gnl_Bacteria_ctg_1	267518	268153	636	gacA	Response regulator GacA
ctg_00250_gene	3086.854296	4327.59982	-0.48743	0.080541	0.17878	FALSE	gnl_Bacteria_ctg_1	268406	269440	1035	-	hypothetical protein
ctg_00251_gene	949.1623158	1284.535137	-0.43652	0.11873	0.23678	FALSE	gnl_Bacteria_ctg_1	269495	270634	1140	thrC	Threonine synthase
ctg_00252_gene	828.2886882	908.2202332	-0.13291	0.6104	0.74087	FALSE	gnl_Bacteria_ctg_1	270692	271996	1305	hom	Homoserine dehydrogenase
ctg_00253_gene	378.0888189	494.2386735	-0.38648	0.18322	0.32372	FALSE	gnl_Bacteria_ctg_1	272124	272936	813	-	hypothetical protein
ctg_00254_gene	297.1665477	155.2697314	0.9365	0.032776	0.091768	TRUE	gnl_Bacteria_ctg_1	273036	273953	918	xerD_1	Tyrosine recombinase XerD
ctg_00255_gene	634.081847	201.5875602	1.6533	7.37E-05	0.00066046	TRUE	gnl_Bacteria_ctg_1	274129	274389	261	-	hypothetical protein
ctg_00256_gene	8331.902022	3865.368479	1.108	0.0018176	0.0090501	TRUE	gnl_Bacteria_ctg_1	274386	276242	1857	feoB	Fe(2+) transporter FeoB
ctg_00257_gene	11.95487997	6.64668761	0.84689	0.25058	0.40975	FALSE	gnl_Bacteria_ctg_1	276299	276550	252	-	hypothetical protein
ctg_00258_gene	338.6902789	495.9279754	-0.55016	0.054521	0.13403	FALSE	gnl_Bacteria_ctg_1	276589	278058	1470	murD	UDP-N-acetylmuramoylalanine--D-glutamate ligase
ctg_00259_gene	303.5147899	558.1890012	-0.87899	0.0025257	0.011756	TRUE	gnl_Bacteria_ctg_1	278079	279275	1197	ftsW	putative peptidoglycan glycosyltransferase FtsW
ctg_00260_gene	56.05750055	12.61047416	2.1523	5.44E-07	8.92E-06	TRUE	gnl_Bacteria_ctg_1	279264	279524	261	-	hypothetical protein
ctg_00261_gene	128.1191608	119.0557469	0.10585	0.75205	0.85107	FALSE	gnl_Bacteria_ctg_1	279581	280504	924	gluQ	Glutamyl-Q tRNA(Asp) synthetase
ctg_00262_gene	732.2813135	808.7833616	-0.14336	0.68461	0.79794	FALSE	gnl_Bacteria_ctg_1	280504	281031	528	dksA	RNA polymerase-binding transcription factor DksA
ctg_00263_gene	168.6370508	168.0707031	0.0048533	0.98195	1	FALSE	gnl_Bacteria_ctg_1	281246	282058	813	cpdA_1	3'%2C5'-cyclic adenosine monophosphate phosphodiesterase CpdA
ctg_00264_gene	148.4249894	124.8336235	0.24973	0.50026	0.64782	FALSE	gnl_Bacteria_ctg_1	282055	282723	669	nudF	ADP-ribose pyrophosphatase
ctg_00265_gene	533.5749155	283.5302333	0.91219	0.0015569	0.0080087	TRUE	gnl_Bacteria_ctg_1	282767	284662	1896	thiC	Phosphomethylpyrimidine synthase
ctg_00266_gene	0	0	NA	NA	NA	NA	gnl_Bacteria_ctg_1	284694	284810	117	-	hypothetical protein
ctg_00268_gene	1077.557931	474.7579514	1.1825	4.12E-05	0.00038835	TRUE	gnl_Bacteria_ctg_1	284990	286021	1032	-	hypothetical protein
ctg_00269_gene	362.8368116	330.5945346	0.13426	0.67969	0.79439	FALSE	gnl_Bacteria_ctg_1	286310	287656	1347	tolC	Outer membrane protein TolC
ctg_00270_gene	543.5260161	734.179613	-0.43378	0.16872	0.30328	FALSE	gnl_Bacteria_ctg_1	287749	288468	720	phoU	Phosphate-specific transport system accessory protein PhoU
ctg_00271_gene	538.2465346	363.6517423	0.56571	0.041787	0.11001	TRUE	gnl_Bacteria_ctg_1	288533	290335	1803	-	Putative multidrug export ATP-binding/permease protein
ctg_00272_gene	1003.323831	351.2821888	1.5141	0.005827	0.023175	TRUE	gnl_Bacteria_ctg_1	290486	291106	621	-	hypothetical protein
ctg_00273_gene	273.9457171	177.4679678	0.62633	0.031651	0.089133	TRUE	gnl_Bacteria_ctg_1	291170	291613	444	yqgF	Putative pre-16S rRNA nuclease
ctg_00274_gene	516.5362692	415.2182387	0.315	0.26896	0.43045	FALSE	gnl_Bacteria_ctg_1	291606	292160	555	-	hypothetical protein
ctg_00275_gene	995.1672328	773.7969989	0.36298	0.16628	0.30029	FALSE	gnl_Bacteria_ctg_1	292274	293935	1662	recN	DNA repair protein RecN
ctg_00276_gene	76.24575019	118.9558422	-0.6417	0.1222	0.24162	FALSE	gnl_Bacteria_ctg_1	294350	294673	324	ppnP	Pyrimidine/purine nucleoside phosphorylase
ctg_00277_gene	649.8723719	393.1754598	0.72498	0.0076822	0.02918	TRUE	gnl_Bacteria_ctg_1	294810	295559	750	rlmB_1	23S rRNA (guanosine-2'-O-)-methyltransferase RlmB
ctg_00278_gene	104.3996369	94.52975613	0.14328	0.65051	0.77077	FALSE	gnl_Bacteria_ctg_1	295563	296489	927	-	hypothetical protein
ctg_00279_gene	89.83426809	96.71086345	-0.10641	0.68961	0.8011	FALSE	gnl_Bacteria_ctg_1	296511	297110	600	coaE	Dephospho-CoA kinase
ctg_00280_gene	149.2487102	224.6713534	-0.5901	0.040628	0.10747	TRUE	gnl_Bacteria_ctg_1	297112	297972	861	outO	Type 4 prepilin-like proteins leader peptide-processing enzyme
ctg_00281_gene	583.736766	731.4925166	-0.32553	0.21363	0.36362	FALSE	gnl_Bacteria_ctg_1	297972	299201	1230	epsF_1	Type II secretion system protein F
ctg_00282_gene	1464.145151	1379.529495	0.085882	0.73731	0.84041	FALSE	gnl_Bacteria_ctg_1	299233	300945	1713	epsE_1	Type II secretion system protein E
ctg_00283_gene	244.5172538	546.7220028	-1.1609	5.48E-05	0.00050226	TRUE	gnl_Bacteria_ctg_1	301223	302014	792	tpiA	Triosephosphate isomerase
ctg_00284_gene	38.93266376	75.9800082	-0.96464	0.10932	0.22344	FALSE	gnl_Bacteria_ctg_1	302028	302357	330	secG	Protein-export membrane protein SecG
ctg_00290_gene	794.4342676	1105.873547	-0.47719	0.15843	0.29024	FALSE	gnl_Bacteria_ctg_1	303532	304056	525	rimP	Ribosome maturation factor RimP
ctg_00291_gene	4266.049198	9459.841065	-1.1489	3.13E-05	0.00030204	TRUE	gnl_Bacteria_ctg_1	304091	305575	1485	nusA	Transcription termination/antitermination protein NusA
ctg_00292_gene	7984.517114	20104.71326	-1.3323	1.64E-06	2.33E-05	TRUE	gnl_Bacteria_ctg_1	305586	308297	2712	infB	Translation initiation factor IF-2
ctg_00293_gene	449.9257484	907.7314436	-1.0126	0.00040915	0.0026652	TRUE	gnl_Bacteria_ctg_1	308297	308701	405	rbfA	30S ribosome-binding factor
ctg_00294_gene	25.41934972	27.3741331	-0.10689	0.78709	0.87621	FALSE	gnl_Bacteria_ctg_1	308807	309211	405	mrpG	Na(+)/H(+) antiporter subunit G
ctg_00295_gene	8.582340856	7.751397077	0.14691	1	1	FALSE	gnl_Bacteria_ctg_1	309222	309497	276	mrpF	Na(+)/H(+) antiporter subunit F
ctg_00296_gene	138.996522	105.2423272	0.40133	0.19477	0.33896	FALSE	gnl_Bacteria_ctg_1	309494	310012	519	mrpE	Na(+)/H(+) antiporter subunit E
ctg_00297_gene	476.2637071	539.9696451	-0.18112	0.47623	0.6254	FALSE	gnl_Bacteria_ctg_1	310012	311820	1809	mrpD	Na(+)/H(+) antiporter subunit D
ctg_00298_gene	42.75077389	34.91537849	0.29209	0.52182	0.66797	FALSE	gnl_Bacteria_ctg_1	311820	312185	366	mnhC1	Na(+)/H(+) antiporter subunit C1
ctg_00299_gene	677.9620286	980.7841343	-0.53273	0.05257	0.13051	FALSE	gnl_Bacteria_ctg_1	312190	315027	2838	mrpA	Na(+)/H(+) antiporter subunit A
ctg_00300_gene	1489.256473	1312.33407	0.18246	0.43489	0.59113	FALSE	gnl_Bacteria_ctg_1	315474	316856	1383	-	hypothetical protein
ctg_00301_gene	253.9404343	283.4147898	-0.15842	0.68448	0.79794	FALSE	gnl_Bacteria_ctg_1	316890	318407	1518	rep_1	ATP-dependent DNA helicase Rep
ctg_00302_gene	421.5260076	469.6200322	-0.15587	0.54701	0.69008	FALSE	gnl_Bacteria_ctg_1	318408	319190	783	hisI	Histidine biosynthesis bifunctional protein HisIE
ctg_00303_gene	377.870701	721.5054038	-0.93312	0.0037546	0.016407	TRUE	gnl_Bacteria_ctg_1	319429	320316	888	acr1	Fatty acyl-CoA reductase
ctg_00304_gene	2185.006721	3792.166416	-0.79538	0.0046639	0.019466	TRUE	gnl_Bacteria_ctg_1	320613	321890	1278	-	O-acetyl-L-homoserine sulfhydrylase
ctg_00305_gene	3880.297181	4301.078339	-0.14853	0.56014	0.7031	FALSE	gnl_Bacteria_ctg_1	322201	323862	1662	ettA	Energy-dependent translational throttle protein EttA
ctg_00306_gene	495.503898	261.5630987	0.92174	0.0060909	0.023939	TRUE	gnl_Bacteria_ctg_1	323932	324273	342	-	hypothetical protein
ctg_00309_gene	1881.257541	1680.027398	0.16321	0.46999	0.62008	FALSE	gnl_Bacteria_ctg_1	324669	326177	1509	gltX	Glutamate--tRNA ligase
ctg_00310_gene	304.5671826	539.330549	-0.82441	0.0039647	0.017084	TRUE	gnl_Bacteria_ctg_1	326305	326607	303	-	hypothetical protein
ctg_00311_gene	731.1601113	783.1083925	-0.099025	0.77162	0.86466	FALSE	gnl_Bacteria_ctg_1	327000	328001	1002	sbp_1	Sulfate-binding protein
ctg_00312_gene	5171.310689	3253.794061	0.66841	0.058409	0.14119	FALSE	gnl_Bacteria_ctg_1	328246	329265	1020	sbp_2	Sulfate-binding protein
ctg_00313_gene	233.1670969	286.293948	-0.29613	0.45753	0.61091	FALSE	gnl_Bacteria_ctg_1	329454	330365	912	rsmH	Ribosomal RNA small subunit methyltransferase H
ctg_00314_gene	25.50672457	24.92284111	0.033409	1	1	FALSE	gnl_Bacteria_ctg_1	330376	330708	333	ftsL	Cell division protein FtsL
ctg_00315_gene	436.7857642	882.3229004	-1.0144	0.00029593	0.0020678	TRUE	gnl_Bacteria_ctg_1	330724	332547	1824	ftsI	Peptidoglycan D%2CD-transpeptidase FtsI
ctg_00316_gene	222.0503353	571.5178404	-1.3639	2.24E-06	2.99E-05	TRUE	gnl_Bacteria_ctg_1	332559	334055	1497	murE	UDP-N-acetylmuramoyl-L-alanyl-D-glutamate--2%2C6-diaminopimelate ligase
ctg_00317_gene	159.2442489	427.3549656	-1.4242	3.85E-06	4.92E-05	TRUE	gnl_Bacteria_ctg_1	334065	335468	1404	murF	UDP-N-acetylmuramoyl-tripeptide--D-alanyl-D-alanine ligase
ctg_00318_gene	114.5076943	482.5161467	-2.0751	6.26E-12	3.30E-10	TRUE	gnl_Bacteria_ctg_1	335469	336587	1119	mraY	Phospho-N-acetylmuramoyl-pentapeptide-transferase
ctg_00319_gene	157.0051184	186.8888946	-0.25137	0.45246	0.60655	FALSE	gnl_Bacteria_ctg_1	336642	337445	804	rlmA	23S rRNA (guanine(745)-N(1))-methyltransferase
ctg_00320_gene	3555.220198	2988.964027	0.25029	0.28931	0.45112	FALSE	gnl_Bacteria_ctg_1	337509	340037	2529	mrcA	Penicillin-binding protein 1A
ctg_00321_gene	510.1703339	774.6622017	-0.60259	0.031242	0.08834	TRUE	gnl_Bacteria_ctg_1	340203	341261	1059	ftsA_1	Cell division protein FtsA
ctg_00322_gene	93.12436461	256.0044309	-1.4589	1.92E-06	2.68E-05	TRUE	gnl_Bacteria_ctg_1	341261	341899	639	-	hypothetical protein
ctg_00323_gene	95.38721128	365.2265801	-1.9369	4.45E-10	1.39E-08	TRUE	gnl_Bacteria_ctg_1	341896	342609	714	-	hypothetical protein
ctg_00324_gene	45.11318307	151.0642914	-1.7435	1.97E-07	3.62E-06	TRUE	gnl_Bacteria_ctg_1	342609	343136	528	-	hypothetical protein
ctg_00325_gene	390.5513915	1300.310957	-1.7353	1.27E-09	3.50E-08	TRUE	gnl_Bacteria_ctg_1	343153	345318	2166	sctC	Type 3 secretion system secretin
ctg_00326_gene	154.721197	299.5052135	-0.95291	0.0012227	0.0065936	TRUE	gnl_Bacteria_ctg_1	345355	345891	537	aroK	Shikimate kinase 1
ctg_00327_gene	488.2177053	776.0597039	-0.66864	0.016663	0.054336	TRUE	gnl_Bacteria_ctg_1	345920	346999	1080	aroB	3-dehydroquinate synthase
ctg_00328_gene	219.7096736	303.9916714	-0.46843	0.11789	0.23545	FALSE	gnl_Bacteria_ctg_1	347012	347884	873	-	hypothetical protein
ctg_00329_gene	10696.76678	37607.9173	-1.8139	1.92E-10	6.97E-09	TRUE	gnl_Bacteria_ctg_1	348329	352810	4482	gltB	Glutamate synthase [NADPH] large chain
ctg_00330_gene	1779.890574	6400.111603	-1.8463	1.08E-10	4.17E-09	TRUE	gnl_Bacteria_ctg_1	352883	354304	1422	gltD	Glutamate synthase [NADPH] small chain
ctg_00331_gene	691.2007406	802.5335727	-0.21546	0.45274	0.60655	FALSE	gnl_Bacteria_ctg_1	354489	355079	591	lemA_1	Protein LemA
ctg_00332_gene	517.6015037	386.9053111	0.41986	0.25094	0.4101	FALSE	gnl_Bacteria_ctg_1	355112	356161	1050	-	hypothetical protein
ctg_00333_gene	51.93609191	30.51401907	0.76727	0.054563	0.13403	FALSE	gnl_Bacteria_ctg_1	356155	356715	561	-	hypothetical protein
ctg_00334_gene	660.4093499	5916.778646	-3.1634	7.05E-27	1.96E-23	TRUE	gnl_Bacteria_ctg_1	356926	357459	534	pilE	Fimbrial protein
ctg_00335_gene	249.1414376	250.8979515	-0.010136	0.95952	0.98654	FALSE	gnl_Bacteria_ctg_1	357585	358319	735	-	hypothetical protein
ctg_00336_gene	133.4943927	265.1949885	-0.99027	0.0010193	0.0056496	TRUE	gnl_Bacteria_ctg_1	358406	360043	1638	-	hypothetical protein
ctg_00337_gene	628.2950791	893.7974102	-0.50851	0.065694	0.15365	FALSE	gnl_Bacteria_ctg_1	360093	360557	465	bfr_1	Bacterioferritin
ctg_00338_gene	34.27656333	14.15838737	1.2756	0.046557	0.11983	TRUE	gnl_Bacteria_ctg_1	360781	360975	195	bfd	Bacterioferritin-associated ferredoxin
ctg_00339_gene	214.2216995	227.6845281	-0.087932	0.76907	0.86354	FALSE	gnl_Bacteria_ctg_1	361194	361577	384	yabJ_2	2-iminobutanoate/2-iminopropanoate deaminase
ctg_00340_gene	4479.635903	5278.468167	-0.23674	0.43045	0.58828	FALSE	gnl_Bacteria_ctg_1	361653	363758	2106	spoT	Bifunctional (p)ppGpp synthase/hydrolase SpoT
ctg_00341_gene	627.5697663	625.4451434	0.0048925	0.9618	0.98654	FALSE	gnl_Bacteria_ctg_1	363977	364258	282	rpoZ	DNA-directed RNA polymerase subunit omega
ctg_00342_gene	1480.299694	900.1085281	0.71772	0.013944	0.047178	TRUE	gnl_Bacteria_ctg_1	364335	364958	624	gmk	Guanylate kinase
ctg_00343_gene	1810.432888	1226.239028	0.56209	0.032817	0.091768	TRUE	gnl_Bacteria_ctg_1	365093	366043	951	ispH	4-hydroxy-3-methylbut-2-enyl diphosphate reductase
ctg_00344_gene	10.21717985	34.16702255	-1.7416	0.0046069	0.019285	TRUE	gnl_Bacteria_ctg_1	366205	366651	447	-	hypothetical protein
ctg_00345_gene	10.32585403	67.84801581	-2.716	3.50E-10	1.15E-08	TRUE	gnl_Bacteria_ctg_1	366651	367157	507	-	hypothetical protein
ctg_00346_gene	126.7945388	597.3130658	-2.236	1.63E-13	1.26E-11	TRUE	gnl_Bacteria_ctg_1	367158	368162	1005	-	hypothetical protein
ctg_00347_gene	55.03748945	266.3981702	-2.2751	4.52E-12	2.47E-10	TRUE	gnl_Bacteria_ctg_1	368159	368932	774	-	hypothetical protein
ctg_00348_gene	1182.593401	2311.233017	-0.96671	0.00057187	0.0034888	TRUE	gnl_Bacteria_ctg_1	368950	372864	3915	-	hypothetical protein
ctg_00349_gene	52.48703848	82.40274644	-0.65073	0.062131	0.14742	FALSE	gnl_Bacteria_ctg_1	372872	373315	444	-	hypothetical protein
ctg_00350_gene	63.14440885	99.21593221	-0.65192	0.046118	0.11894	TRUE	gnl_Bacteria_ctg_1	373309	373767	459	-	hypothetical protein
ctg_00351_gene	63.05131658	91.41628768	-0.53592	0.20252	0.34939	FALSE	gnl_Bacteria_ctg_1	373912	374169	258	rpsP	30S ribosomal protein S16
ctg_00352_gene	1831.960663	3834.986568	-1.0658	7.96E-05	0.00069781	TRUE	gnl_Bacteria_ctg_1	374188	374736	549	rimM	Ribosome maturation factor RimM
ctg_00353_gene	1875.183411	4508.889818	-1.2657	4.01E-06	5.05E-05	TRUE	gnl_Bacteria_ctg_1	374764	375498	735	trmD	tRNA (guanine-N(1)-)-methyltransferase
ctg_00354_gene	513.3022077	1233.242415	-1.2646	0.00018926	0.0014539	TRUE	gnl_Bacteria_ctg_1	375685	376062	378	rplS	50S ribosomal protein L19
ctg_00355_gene	43.48745675	57.52095484	-0.40349	0.23131	0.3871	FALSE	gnl_Bacteria_ctg_1	376146	377114	969	lip_1	Triacylglycerol lipase
ctg_00356_gene	93.62404808	112.7701291	-0.26843	0.55866	0.7016	FALSE	gnl_Bacteria_ctg_1	377256	378227	972	lip_2	Triacylglycerol lipase
ctg_00357_gene	244.0669918	305.6604257	-0.32465	0.33761	0.50147	FALSE	gnl_Bacteria_ctg_1	378308	379318	1011	hlyC	Triacylglycerol lipase
ctg_00358_gene	104.1578185	186.974441	-0.84407	0.20161	0.34804	FALSE	gnl_Bacteria_ctg_1	379706	380734	1029	lifO	Lipase chaperone
ctg_00359_gene	61.76687445	112.0822407	-0.85965	0.0093971	0.034114	TRUE	gnl_Bacteria_ctg_1	380887	381792	906	truB	tRNA pseudouridine synthase B
ctg_00360_gene	23.46880092	34.84344192	-0.57014	0.30289	0.46577	FALSE	gnl_Bacteria_ctg_1	381807	382574	768	yfcA	putative membrane transporter protein YfcA
ctg_00361_gene	347.3976787	485.6521291	-0.48334	0.15885	0.2908	FALSE	gnl_Bacteria_ctg_1	382701	383168	468	-	hypothetical protein
ctg_00362_gene	144.2197115	108.484519	0.41078	0.17181	0.30745	FALSE	gnl_Bacteria_ctg_1	383317	384327	1011	rhtA_1	Threonine/homoserine exporter RhtA
ctg_00363_gene	327.7055893	246.5987798	0.41023	0.15757	0.28958	FALSE	gnl_Bacteria_ctg_1	384506	385654	1149	-	hypothetical protein
ctg_00364_gene	22.65878813	42.97124641	-0.9233	0.071206	0.16193	FALSE	gnl_Bacteria_ctg_1	385710	386576	867	rhtA_2	Threonine/homoserine exporter RhtA
ctg_00365_gene	2287.066082	7001.496746	-1.6142	1.04E-07	2.06E-06	TRUE	gnl_Bacteria_ctg_1	386692	387924	1233	serA	D-3-phosphoglycerate dehydrogenase
ctg_00366_gene	1236.116571	1699.753054	-0.45951	0.12555	0.24616	FALSE	gnl_Bacteria_ctg_1	388261	389688	1428	-	putative FAD-linked oxidoreductase
ctg_00367_gene	0	0	NA	NA	NA	NA	gnl_Bacteria_ctg_1	389860	390519	660	-	IS200/IS605 family transposase ISPa83
ctg_00368_gene	0	0	NA	NA	NA	NA	gnl_Bacteria_ctg_1	390563	390745	183	-	hypothetical protein
ctg_00369_gene	932.4726108	559.288581	0.73747	0.038045	0.10238	TRUE	gnl_Bacteria_ctg_1	391047	391424	378	-	hypothetical protein
ctg_00370_gene	0.914074979	1.9083472	-1.0619	0.69709	0.80746	FALSE	gnl_Bacteria_ctg_1	391507	391746	240	-	hypothetical protein
ctg_00371_gene	130.369277	141.7954685	-0.12121	0.67695	0.79267	FALSE	gnl_Bacteria_ctg_1	392262	393491	1230	craA	Chloramphenicol resistance protein CraA
ctg_00372_gene	0	0	NA	NA	NA	NA	gnl_Bacteria_ctg_1	393634	394275	642	-	hypothetical protein
ctg_00373_gene	0	0	NA	NA	NA	NA	gnl_Bacteria_ctg_1	394275	394874	600	-	hypothetical protein
ctg_00374_gene	0	0	NA	NA	NA	NA	gnl_Bacteria_ctg_1	394879	396261	1383	-	hypothetical protein
ctg_00375_gene	10.26547926	13.08958716	-0.35062	0.67148	0.78858	FALSE	gnl_Bacteria_ctg_1	396291	396593	303	-	hypothetical protein
ctg_00376_gene	1429.587083	1116.598941	0.35649	0.40182	0.56208	FALSE	gnl_Bacteria_ctg_1	396897	397439	543	sodC	Superoxide dismutase [Cu-Zn]
ctg_00377_gene	1230.648197	1101.873107	0.15946	0.53616	0.68039	FALSE	gnl_Bacteria_ctg_1	397562	398731	1170	ydiK	Putative transport protein YdiK
ctg_00378_gene	903.1662656	591.1467495	0.61148	0.034169	0.094696	TRUE	gnl_Bacteria_ctg_1	398821	399465	645	-	Iron-sulfur cluster carrier protein
ctg_00379_gene	61.73756788	53.84476936	0.19734	0.57667	0.71419	FALSE	gnl_Bacteria_ctg_1	399590	400057	468	-	hypothetical protein
ctg_00380_gene	73.63361108	54.50125289	0.43408	0.2618	0.42263	FALSE	gnl_Bacteria_ctg_1	400085	400663	579	-	hypothetical protein
ctg_00381_gene	127.4010393	87.8846916	0.53569	0.092342	0.1988	FALSE	gnl_Bacteria_ctg_1	400682	401311	630	COQ5_1	2-methoxy-6-polyprenyl-1%2C4-benzoquinol methylase%2C mitochondrial
ctg_00382_gene	1843.893901	747.0477381	1.3035	0.00040043	0.0026242	TRUE	gnl_Bacteria_ctg_1	401500	402066	567	-	hypothetical protein
ctg_00383_gene	79.31960278	60.89076474	0.38145	0.27615	0.43819	FALSE	gnl_Bacteria_ctg_1	402137	402469	333	-	hypothetical protein
ctg_00384_gene	8.264549179	17.91655381	-1.1163	0.062479	0.148	FALSE	gnl_Bacteria_ctg_1	402644	403024	381	crcB	Putative fluoride ion transporter CrcB
ctg_00385_gene	36.38913028	9.424516493	1.949	8.24E-05	0.00071318	TRUE	gnl_Bacteria_ctg_1	403112	403363	252	rpmE2	50S ribosomal protein L31 type B
ctg_00386_gene	3357.139248	1729.437981	0.95693	0.012275	0.04225	TRUE	gnl_Bacteria_ctg_1	403461	404759	1299	ubiB_1	protein kinase UbiB
ctg_00387_gene	0	0	NA	NA	NA	NA	gnl_Bacteria_ctg_1	405149	405289	141	-	hypothetical protein
ctg_00388_gene	584.0560927	292.1251291	0.99952	0.00049728	0.0031296	TRUE	gnl_Bacteria_ctg_1	405278	406654	1377	norM	Multidrug resistance protein NorM
ctg_00389_gene	136.0988605	66.62312233	1.0306	0.0014733	0.0077082	TRUE	gnl_Bacteria_ctg_1	406695	407153	459	-	hypothetical protein
ctg_00390_gene	1175.502416	564.2519761	1.0589	0.0018232	0.0090501	TRUE	gnl_Bacteria_ctg_1	407280	408434	1155	hemW	Heme chaperone HemW
ctg_00391_gene	249.7128826	299.3614023	-0.26162	0.54522	0.68845	FALSE	gnl_Bacteria_ctg_1	408657	408866	210	cspG	Cold shock-like protein CspG
ctg_00392_gene	4457.247477	3019.375915	0.5619	0.047049	0.12045	TRUE	gnl_Bacteria_ctg_1	409213	411036	1824	dmdC_1	3-methylmercaptopropionyl-CoA dehydrogenase
ctg_00393_gene	125.4686991	274.8685305	-1.1314	0.00016631	0.0013037	TRUE	gnl_Bacteria_ctg_1	411433	412221	789	aroE	Shikimate dehydrogenase (NADP(+))
ctg_00394_gene	1.493014749	0	Inf	0.27113	0.43319	FALSE	gnl_Bacteria_ctg_1	412320	412526	207	-	hypothetical protein
ctg_00395_gene	426.6520347	614.7024228	-0.52683	0.070646	0.16142	FALSE	gnl_Bacteria_ctg_1	412661	413617	957	hemF	Oxygen-dependent coproporphyrinogen-III oxidase
ctg_00396_gene	235.1077959	250.7862236	-0.093136	0.92306	0.96385	FALSE	gnl_Bacteria_ctg_1	413854	415227	1374	hemN	Oxygen-independent coproporphyrinogen III oxidase
ctg_00397_gene	921.5800876	730.762935	0.33471	0.24698	0.40577	FALSE	gnl_Bacteria_ctg_1	415378	416049	672	ribA	GTP cyclohydrolase-2
ctg_00398_gene	2862.359618	2339.129032	0.29123	0.24644	0.4052	FALSE	gnl_Bacteria_ctg_1	416290	418200	1911	dxs	1-deoxy-D-xylulose-5-phosphate synthase
ctg_00399_gene	1247.571512	2160.343821	-0.79214	0.0068848	0.026659	TRUE	gnl_Bacteria_ctg_1	418324	419145	822	suhB	Inositol-1-monophosphatase
ctg_00400_gene	11641.81187	19023.76124	-0.70849	0.028972	0.083014	TRUE	gnl_Bacteria_ctg_1	419697	421574	1878	deaD	ATP-dependent RNA helicase DeaD
ctg_00401_gene	66.34636202	100.3292991	-0.59665	0.096938	0.20694	FALSE	gnl_Bacteria_ctg_1	421984	422802	819	mlaF	Intermembrane phospholipid transport system ATP-binding protein MlaF
ctg_00402_gene	42.91521084	130.7494336	-1.6072	2.00E-06	2.76E-05	TRUE	gnl_Bacteria_ctg_1	422799	423578	780	mlaE	Intermembrane phospholipid transport system permease protein MlaE
ctg_00403_gene	215.1113056	241.391607	-0.16629	0.56037	0.7031	FALSE	gnl_Bacteria_ctg_1	423578	424255	678	mlaD	Intermembrane phospholipid transport system binding protein MlaD
ctg_00404_gene	3085.511434	1237.292929	1.3183	2.40E-06	3.19E-05	TRUE	gnl_Bacteria_ctg_1	424274	424906	633	mlaC	Intermembrane phospholipid transport system binding protein MlaC
ctg_00405_gene	395.1852329	138.4888816	1.5128	6.60E-07	1.05E-05	TRUE	gnl_Bacteria_ctg_1	424922	425212	291	-	hypothetical protein
ctg_00406_gene	113.8274471	252.8471121	-1.1514	0.00015605	0.0012431	TRUE	gnl_Bacteria_ctg_1	425538	426551	1014	corA	Magnesium transport protein CorA
ctg_00407_gene	146.5167023	150.9745948	-0.043241	0.86965	0.93279	FALSE	gnl_Bacteria_ctg_1	426704	427294	591	-	Putative cytokinin riboside 5'-monophosphate phosphoribohydrolase
ctg_00408_gene	115.686008	91.64637521	0.33606	0.2736	0.43564	FALSE	gnl_Bacteria_ctg_1	427326	427727	402	rppH_1	RNA pyrophosphohydrolase
ctg_00409_gene	103.9257524	75.65497633	0.45805	0.16061	0.29285	FALSE	gnl_Bacteria_ctg_1	427731	428366	636	prs_1	Putative ribose-phosphate pyrophosphokinase
ctg_00410_gene	460.9696597	655.6428791	-0.50824	0.086442	0.18881	FALSE	gnl_Bacteria_ctg_1	428353	430398	2046	recG	ATP-dependent DNA helicase RecG
ctg_00411_gene	199.6548094	193.0334052	0.048657	0.79576	0.88053	FALSE	gnl_Bacteria_ctg_1	430432	431247	816	-	hypothetical protein
ctg_00412_gene	2316.404893	2343.4444	-0.016743	0.92604	0.96624	FALSE	gnl_Bacteria_ctg_1	431388	433955	2568	plsB	Glycerol-3-phosphate acyltransferase
ctg_00413_gene	195.8089317	264.1961128	-0.43216	0.11832	0.23613	FALSE	gnl_Bacteria_ctg_1	434241	435113	873	tesB	Acyl-CoA thioesterase 2
ctg_00414_gene	294.4485888	421.3579014	-0.51703	0.064819	0.1525	FALSE	gnl_Bacteria_ctg_1	435279	436529	1251	gltT	Proton/sodium-glutamate symport protein
ctg_00415_gene	234.1819825	154.1011902	0.60375	0.10175	0.21187	FALSE	gnl_Bacteria_ctg_1	436526	436945	420	-	hypothetical protein
ctg_00416_gene	4129.554892	2222.877776	0.89356	0.0008205	0.0047069	TRUE	gnl_Bacteria_ctg_1	437177	438121	945	engB	GTP-binding protein EngB
ctg_00417_gene	591.2836045	70.64672226	3.0652	1.71E-22	7.95E-20	TRUE	gnl_Bacteria_ctg_1	438210	438662	453	nsrR	HTH-type transcriptional repressor NsrR
ctg_00418_gene	36522.87073	4314.505414	3.0815	1.89E-18	4.05E-16	TRUE	gnl_Bacteria_ctg_1	438752	439963	1212	hmp_1	Flavohemoprotein
ctg_00419_gene	592.0722193	553.1549654	0.098089	0.61414	0.74269	FALSE	gnl_Bacteria_ctg_1	440548	441750	1203	metC	Cystathionine beta-lyase
ctg_00420_gene	31.6259893	339.2199524	-3.423	0.03892	0.10423	TRUE	gnl_Bacteria_ctg_1	441912	442673	762	-	hypothetical protein
ctg_00421_gene	554.5431485	1536.02092	-1.4698	4.54E-06	5.63E-05	TRUE	gnl_Bacteria_ctg_1	442920	443231	312	rpsJ	30S ribosomal protein S10
ctg_00422_gene	3924.024569	14164.47659	-1.8519	9.50E-11	3.73E-09	TRUE	gnl_Bacteria_ctg_1	443292	443930	639	rplC	50S ribosomal protein L3
ctg_00423_gene	2413.541704	9470.41156	-1.9723	4.75E-12	2.55E-10	TRUE	gnl_Bacteria_ctg_1	443942	444544	603	rplD	50S ribosomal protein L4
ctg_00424_gene	377.227287	1170.306923	-1.6334	1.81E-06	2.53E-05	TRUE	gnl_Bacteria_ctg_1	444541	444861	321	rplW	50S ribosomal protein L23
ctg_00425_gene	5562.415684	21398.16597	-1.9437	1.04E-11	5.19E-10	TRUE	gnl_Bacteria_ctg_1	444873	445697	825	rplB	50S ribosomal protein L2
ctg_00426_gene	66.85470892	244.4300107	-1.8703	6.40E-09	1.57E-07	TRUE	gnl_Bacteria_ctg_1	445717	445992	276	rpsS	30S ribosomal protein S19
ctg_00427_gene	510.6470177	1660.932588	-1.7016	3.21E-09	8.37E-08	TRUE	gnl_Bacteria_ctg_1	445992	446333	342	rplV	50S ribosomal protein L22
ctg_00428_gene	3217.04893	12172.55581	-1.9198	1.22E-11	5.95E-10	TRUE	gnl_Bacteria_ctg_1	446335	447087	753	rpsC	30S ribosomal protein S3
ctg_00429_gene	1440.306557	5050.405646	-1.81	1.41E-10	5.31E-09	TRUE	gnl_Bacteria_ctg_1	447091	447504	414	rplP	50S ribosomal protein L16
ctg_00430_gene	49.92648172	211.1319172	-2.0803	2.29E-10	7.97E-09	TRUE	gnl_Bacteria_ctg_1	447504	447701	198	rpmC	50S ribosomal protein L29
ctg_00431_gene	188.5880608	560.5488717	-1.5716	0.00037387	0.0024759	TRUE	gnl_Bacteria_ctg_1	447698	447955	258	rpsQ	30S ribosomal protein S17
ctg_00432_gene	776.2486763	1940.932889	-1.3222	1.67E-05	0.00017484	TRUE	gnl_Bacteria_ctg_1	448047	448415	369	rplN	50S ribosomal protein L14
ctg_00433_gene	390.8012014	924.021784	-1.2415	0.00023251	0.0017014	TRUE	gnl_Bacteria_ctg_1	448425	448742	318	rplX	50S ribosomal protein L24
ctg_00434_gene	3459.649285	9684.421732	-1.485	1.02E-07	2.02E-06	TRUE	gnl_Bacteria_ctg_1	448759	449295	537	rplE	50S ribosomal protein L5
ctg_00435_gene	248.132701	560.2805918	-1.175	0.003177	0.014402	TRUE	gnl_Bacteria_ctg_1	449305	449610	306	rpsN	30S ribosomal protein S14
ctg_00436_gene	1032.322773	2590.207709	-1.3272	0.00010552	0.00088615	TRUE	gnl_Bacteria_ctg_1	449623	450018	396	rpsH	30S ribosomal protein S8
ctg_00437_gene	1986.677834	5769.974109	-1.5382	3.09E-08	6.84E-07	TRUE	gnl_Bacteria_ctg_1	450032	450565	534	rplF	50S ribosomal protein L6
ctg_00438_gene	675.555754	1906.613526	-1.4969	9.07E-08	1.83E-06	TRUE	gnl_Bacteria_ctg_1	450580	450930	351	rplR	50S ribosomal protein L18
ctg_00439_gene	2105.040618	6915.000678	-1.7159	7.45E-10	2.14E-08	TRUE	gnl_Bacteria_ctg_1	450933	451430	498	rpsE	30S ribosomal protein S5
ctg_00440_gene	3.257058759	19.7457665	-2.5999	0.00010668	0.00089319	TRUE	gnl_Bacteria_ctg_1	451437	451613	177	rpmD	50S ribosomal protein L30
ctg_00441_gene	1752.874245	3549.591549	-1.0179	0.00020711	0.0015562	TRUE	gnl_Bacteria_ctg_1	451617	452057	441	rplO	50S ribosomal protein L15
ctg_00442_gene	6484.365037	18160.80552	-1.4858	1.11E-07	2.15E-06	TRUE	gnl_Bacteria_ctg_1	452100	453422	1323	secY	Protein translocase subunit SecY
ctg_00443_gene	0	0	NA	NA	NA	NA	gnl_Bacteria_ctg_1	453443	453559	117	rpmJ	50S ribosomal protein L36
ctg_00445_gene	863.037296	2555.69704	-1.5662	5.33E-07	8.90E-06	TRUE	gnl_Bacteria_ctg_1	453665	454021	357	rpsM	30S ribosomal protein S13
ctg_00446_gene	977.6698059	3016.201164	-1.6253	4.71E-09	1.19E-07	TRUE	gnl_Bacteria_ctg_1	454041	454427	387	rpsK	30S ribosomal protein S11
ctg_00447_gene	3043.529842	10505.4496	-1.7873	1.15E-10	4.38E-09	TRUE	gnl_Bacteria_ctg_1	454440	455066	627	rpsD	30S ribosomal protein S4
ctg_00448_gene	6819.984285	22688.62583	-1.7341	3.81E-10	1.22E-08	TRUE	gnl_Bacteria_ctg_1	455083	456090	1008	rpoA	DNA-directed RNA polymerase subunit alpha
ctg_00449_gene	768.6439775	2308.731367	-1.5867	6.59E-05	0.00059681	TRUE	gnl_Bacteria_ctg_1	456109	456474	366	rplQ	50S ribosomal protein L17
ctg_00450_gene	2953.242781	1029.245111	1.5207	6.12E-08	1.27E-06	TRUE	gnl_Bacteria_ctg_1	456696	458186	1491	mymA	Putative FAD-containing monooxygenase MymA
ctg_00451_gene	339.2811964	147.315217	1.2036	4.35E-05	0.00040678	TRUE	gnl_Bacteria_ctg_1	458247	459419	1173	mmgC_1	Acyl-CoA dehydrogenase
ctg_00452_gene	15.41040656	46.5051363	-1.5935	0.00052931	0.0033014	TRUE	gnl_Bacteria_ctg_1	459603	459860	258	sdhE	FAD assembly factor SdhE
ctg_00453_gene	7.444767531	23.83873819	-1.679	0.0017366	0.0087712	TRUE	gnl_Bacteria_ctg_1	459853	460239	387	-	hypothetical protein
ctg_00454_gene	199.21715	390.6649719	-0.97159	0.0064775	0.025222	TRUE	gnl_Bacteria_ctg_1	460776	461816	1041	-	hypothetical protein
ctg_00455_gene	84.86442642	72.836216	0.2205	0.49786	0.6456	FALSE	gnl_Bacteria_ctg_1	461884	462456	573	-	hypothetical protein
ctg_00456_gene	644.4012015	567.6329221	0.183	0.56767	0.70876	FALSE	gnl_Bacteria_ctg_1	462654	464936	2283	-	hypothetical protein
ctg_00457_gene	49.99146847	7.739611544	2.6913	8.84E-05	0.00075561	TRUE	gnl_Bacteria_ctg_1	465262	465567	306	-	hypothetical protein
ctg_00458_gene	462.0240366	229.2995541	1.0107	0.00036194	0.0024257	TRUE	gnl_Bacteria_ctg_1	465696	466130	435	-	hypothetical protein
ctg_00459_gene	33.318464	18.0176363	0.88691	0.042736	0.11177	TRUE	gnl_Bacteria_ctg_1	466149	466367	219	-	hypothetical protein
ctg_00460_gene	7817.771126	3112.853507	1.3285	0.00024852	0.0017966	TRUE	gnl_Bacteria_ctg_1	466399	468438	2040	prlC_1	Oligopeptidase A
ctg_00461_gene	23.18515243	18.5224961	0.32392	0.57695	0.71419	FALSE	gnl_Bacteria_ctg_1	468591	469061	471	-	hypothetical protein
ctg_00462_gene	7091.955133	5574.206092	0.34742	0.15326	0.28294	FALSE	gnl_Bacteria_ctg_1	469141	471588	2448	rnr	Ribonuclease R
ctg_00467_gene	60.42622131	136.1777201	-1.1722	0.00027765	0.0019647	TRUE	gnl_Bacteria_ctg_1	472637	473935	1299	-	hypothetical protein
ctg_00468_gene	122.4096746	136.948566	-0.16192	0.6869	0.79929	FALSE	gnl_Bacteria_ctg_1	474096	474593	498	-	hypothetical protein
ctg_00469_gene	195.4354719	261.0113329	-0.41742	0.1594	0.2915	FALSE	gnl_Bacteria_ctg_1	474636	475277	642	ycgM	putative protein YcgM
ctg_00470_gene	1.164685715	0.775044471	0.58759	0.91557	0.96031	FALSE	gnl_Bacteria_ctg_1	475433	475654	222	-	hypothetical protein
ctg_00471_gene	31.75069363	22.88118293	0.47263	0.25856	0.4196	FALSE	gnl_Bacteria_ctg_1	475655	476371	717	-	hypothetical protein
ctg_00472_gene	32.19757802	23.20353193	0.47261	0.26546	0.42559	FALSE	gnl_Bacteria_ctg_1	476368	477255	888	yddG_1	Aromatic amino acid exporter YddG
ctg_00473_gene	1525.286208	983.6301841	0.63289	0.022651	0.069193	TRUE	gnl_Bacteria_ctg_1	477286	478533	1248	-	hypothetical protein
ctg_00474_gene	50.30256629	89.26718338	-0.8275	0.012977	0.044338	TRUE	gnl_Bacteria_ctg_1	478648	479244	597	-	NAD(P)H dehydrogenase (quinone)
ctg_00475_gene	286.8858265	182.914838	0.6493	0.030399	0.086298	TRUE	gnl_Bacteria_ctg_1	479298	479684	387	-	hypothetical protein
ctg_00476_gene	10.71543864	7.207781566	0.57206	0.46599	0.61714	FALSE	gnl_Bacteria_ctg_1	480553	480930	378	-	hypothetical protein
ctg_00477_gene	87.50412716	57.74222135	0.59972	0.070603	0.16142	FALSE	gnl_Bacteria_ctg_1	480924	482129	1206	-	hypothetical protein
ctg_00478_gene	393.0380892	142.6868982	1.4618	1.11E-06	1.63E-05	TRUE	gnl_Bacteria_ctg_1	482210	482875	666	-	hypothetical protein
ctg_00479_gene	565.0141911	316.6320453	0.83548	0.0035785	0.015792	TRUE	gnl_Bacteria_ctg_1	483186	483761	576	xpt	Xanthine phosphoribosyltransferase
ctg_00480_gene	2117.687673	604.9324934	1.8076	1.86E-10	6.90E-09	TRUE	gnl_Bacteria_ctg_1	483850	484563	714	-	hypothetical protein
ctg_00481_gene	558.907241	422.9754468	0.40203	0.14734	0.27495	FALSE	gnl_Bacteria_ctg_1	484724	485410	687	-	hypothetical protein
ctg_00482_gene	81.3433702	96.9292835	-0.25291	0.38692	0.55066	FALSE	gnl_Bacteria_ctg_1	485673	486530	858	-	hypothetical protein
ctg_00483_gene	1232.696593	753.0207427	0.71106	0.0079247	0.029776	TRUE	gnl_Bacteria_ctg_1	486709	487191	483	ybeY	Endoribonuclease YbeY
ctg_00484_gene	9767.484153	5104.198275	0.9363	0.040408	0.10709	TRUE	gnl_Bacteria_ctg_1	487214	488290	1077	ybeZ	PhoH-like protein
ctg_00485_gene	582.3720391	1117.795121	-0.94064	0.0011088	0.0060615	TRUE	gnl_Bacteria_ctg_1	488329	489786	1458	miaB	tRNA-2-methylthio-N(6)-dimethylallyladenosine synthase
ctg_00486_gene	3846.342046	2646.786169	0.53925	0.044583	0.11584	TRUE	gnl_Bacteria_ctg_1	490082	492055	1974	slt	Soluble lytic murein transglycosylase
ctg_00487_gene	282.8799928	202.2620855	0.48396	0.10178	0.21187	FALSE	gnl_Bacteria_ctg_1	492087	492725	639	-	hypothetical protein
ctg_00488_gene	2860.634398	8858.348573	-1.6307	6.19E-09	1.53E-07	TRUE	gnl_Bacteria_ctg_1	492893	493879	987	mdh	Malate dehydrogenase
ctg_00489_gene	402.7956678	223.1725944	0.85189	0.04249	0.11153	TRUE	gnl_Bacteria_ctg_1	494054	494314	261	-	hypothetical protein
ctg_00490_gene	278.6092196	98.74967517	1.4964	0.0087866	0.032276	TRUE	gnl_Bacteria_ctg_1	494406	494657	252	-	hypothetical protein
ctg_00491_gene	619.1161013	1206.797287	-0.9629	0.00046264	0.0029449	TRUE	gnl_Bacteria_ctg_1	494773	495030	258	-	hypothetical protein
ctg_00492_gene	887.3008798	365.0895159	1.2812	7.36E-06	8.59E-05	TRUE	gnl_Bacteria_ctg_1	495120	495647	528	-	hypothetical protein
ctg_00493_gene	21.79224407	56.61908107	-1.3775	0.00044817	0.0028658	TRUE	gnl_Bacteria_ctg_1	495718	496320	603	ybiX	PKHD-type hydroxylase YbiX
ctg_00494_gene	2897.630488	1842.664041	0.65308	0.014026	0.047399	TRUE	gnl_Bacteria_ctg_1	496438	497295	858	rlmJ	Ribosomal RNA large subunit methyltransferase J
ctg_00495_gene	1100.050186	894.2774998	0.29877	0.23956	0.39685	FALSE	gnl_Bacteria_ctg_1	497334	498155	822	-	hypothetical protein
ctg_00496_gene	549.0749225	450.3201253	0.28605	0.26527	0.42554	FALSE	gnl_Bacteria_ctg_1	498174	499250	1077	-	hypothetical protein
ctg_00502_gene	547.1930603	662.0983074	-0.275	0.34968	0.51257	FALSE	gnl_Bacteria_ctg_1	505396	507015	1620	-	hypothetical protein
ctg_00503_gene	635.429144	912.8272505	-0.52261	0.066957	0.15548	FALSE	gnl_Bacteria_ctg_1	506981	508360	1380	pdhD	Dihydrolipoyl dehydrogenase
ctg_00504_gene	0	0	NA	NA	NA	NA	gnl_Bacteria_ctg_1	508364	508519	156	-	hypothetical protein
ctg_00505_gene	5419.61002	11450.91404	-1.0792	0.00013034	0.0010564	TRUE	gnl_Bacteria_ctg_1	508532	513328	4797	-	hypothetical protein
ctg_00506_gene	865.9840542	452.6850287	0.93583	0.00069287	0.0040926	TRUE	gnl_Bacteria_ctg_1	513484	513906	423	-	hypothetical protein
ctg_00507_gene	847.2508316	438.7700813	0.94932	0.0054777	0.022006	TRUE	gnl_Bacteria_ctg_1	513899	514234	336	blh	Beta-lactamase hydrolase-like protein
ctg_00508_gene	130.712979	160.1584616	-0.2931	0.43799	0.59393	FALSE	gnl_Bacteria_ctg_1	514360	515256	897	aidA	Quorum-quenching protein AidA
ctg_00509_gene	230.7849578	297.9281544	-0.36842	0.2206	0.3723	FALSE	gnl_Bacteria_ctg_1	515257	515688	432	trxC	Thioredoxin 2
ctg_00510_gene	463.2433984	590.1757507	-0.34937	0.23471	0.3909	FALSE	gnl_Bacteria_ctg_1	515709	516134	426	-	putative acyl-CoA thioester hydrolase
ctg_00511_gene	776.3055283	511.8117646	0.60101	0.031906	0.089762	TRUE	gnl_Bacteria_ctg_1	516196	516699	504	-	hypothetical protein
ctg_00512_gene	399.9075358	466.2426247	-0.22141	0.45001	0.60522	FALSE	gnl_Bacteria_ctg_1	516728	517216	489	-	hypothetical protein
ctg_00513_gene	1180.589238	877.7273171	0.42766	0.14544	0.27269	FALSE	gnl_Bacteria_ctg_1	517308	517622	315	glpE	Thiosulfate sulfurtransferase GlpE
ctg_00514_gene	230.7653877	421.275003	-0.86834	0.0047676	0.019839	TRUE	gnl_Bacteria_ctg_1	517796	519694	1899	mnmC	tRNA 5-methylaminomethyl-2-thiouridine biosynthesis bifunctional protein MnmC
ctg_00515_gene	98.0475375	156.689863	-0.67636	0.039298	0.10505	TRUE	gnl_Bacteria_ctg_1	519734	520240	507	-	hypothetical protein
ctg_00516_gene	42.48852036	46.98033241	-0.14498	0.86156	0.92814	FALSE	gnl_Bacteria_ctg_1	520246	520548	303	yciI	Protein YciI
ctg_00517_gene	192.261176	219.0740934	-0.18835	0.49398	0.64265	FALSE	gnl_Bacteria_ctg_1	520577	521188	612	yciB	putative intracellular septation protein A
ctg_00518_gene	797.2209479	389.4955481	1.0334	0.00022284	0.001648	TRUE	gnl_Bacteria_ctg_1	521233	522087	855	yciV	5'-3' exoribonuclease
ctg_00519_gene	248.521981	403.4703193	-0.69909	0.016338	0.053526	TRUE	gnl_Bacteria_ctg_1	522162	523073	912	-	hypothetical protein
ctg_00520_gene	12.08616686	10.42015676	0.21398	0.90429	0.9521	FALSE	gnl_Bacteria_ctg_1	523138	523839	702	-	hypothetical protein
ctg_00521_gene	490.1607584	1167.44204	-1.252	8.64E-06	9.75E-05	TRUE	gnl_Bacteria_ctg_1	523953	525227	1275	coaBC	Coenzyme A biosynthesis bifunctional protein CoaBC
ctg_00522_gene	0	0	NA	NA	NA	NA	gnl_Bacteria_ctg_1	525273	525374	102	-	hypothetical protein
ctg_00523_gene	587.584548	619.32591	-0.075902	0.85981	0.92662	FALSE	gnl_Bacteria_ctg_1	525458	525970	513	-	hypothetical protein
ctg_00524_gene	217.2531968	284.7891313	-0.39052	0.16179	0.29424	FALSE	gnl_Bacteria_ctg_1	526046	527071	1026	dusA	tRNA-dihydrouridine(20/20a) synthase
ctg_00525_gene	0	0	NA	NA	NA	NA	gnl_Bacteria_ctg_1	527417	528058	642	-	hypothetical protein
ctg_00526_gene	0	0	NA	NA	NA	NA	gnl_Bacteria_ctg_1	528058	528657	600	-	hypothetical protein
ctg_00527_gene	0	0	NA	NA	NA	NA	gnl_Bacteria_ctg_1	528662	530044	1383	-	hypothetical protein
ctg_00528_gene	215.6418336	96.68349356	1.1573	0.00026088	0.0018612	TRUE	gnl_Bacteria_ctg_1	530070	530714	645	-	hypothetical protein
ctg_00529_gene	176.3765647	233.536399	-0.40499	0.18482	0.32592	FALSE	gnl_Bacteria_ctg_1	530729	531916	1188	-	putative transporter
ctg_00530_gene	239.0772775	539.7809962	-1.1749	4.14E-05	0.00038841	TRUE	gnl_Bacteria_ctg_1	532889	534016	1128	pntAA	NAD(P) transhydrogenase subunit alpha part 1
ctg_00531_gene	12.45225795	41.10746589	-1.723	0.00016897	0.0013159	TRUE	gnl_Bacteria_ctg_1	534028	534351	324	pntA	NAD(P) transhydrogenase subunit alpha
ctg_00532_gene	148.8899691	469.2448482	-1.6561	2.13E-08	4.80E-07	TRUE	gnl_Bacteria_ctg_1	534355	535800	1446	pntB	NAD(P) transhydrogenase subunit beta
ctg_00533_gene	3349.117871	1371.239601	1.2883	2.69E-06	3.53E-05	TRUE	gnl_Bacteria_ctg_1	536059	536466	408	rsfS	Ribosomal silencing factor RsfS
ctg_00534_gene	132.2180701	98.92028238	0.41858	0.23215	0.38803	FALSE	gnl_Bacteria_ctg_1	536548	537336	789	hyi	Hydroxypyruvate isomerase
ctg_00535_gene	280.9155134	198.0732171	0.5041	0.10173	0.21187	FALSE	gnl_Bacteria_ctg_1	537377	538246	870	glxR	2-hydroxy-3-oxopropionate reductase
ctg_00536_gene	322.283934	280.8696964	0.19843	0.58408	0.72115	FALSE	gnl_Bacteria_ctg_1	538283	539071	789	crt_1	Short-chain-enoyl-CoA hydratase
ctg_00537_gene	1032.0884	1516.860749	-0.55552	0.049214	0.12432	TRUE	gnl_Bacteria_ctg_1	539176	541983	2808	rcsC_1	Sensor histidine kinase RcsC
ctg_00538_gene	117.9055999	255.1303965	-1.1136	0.0019642	0.009574	TRUE	gnl_Bacteria_ctg_1	542350	543279	930	cysM	Cysteine synthase B
ctg_00539_gene	1838.001265	616.0047552	1.5771	0.00041327	0.0026857	TRUE	gnl_Bacteria_ctg_1	543298	544116	819	-	hypothetical protein
ctg_00540_gene	2953.227923	1558.421894	0.92221	0.01847	0.058919	TRUE	gnl_Bacteria_ctg_1	544123	545499	1377	rlmD_1	23S rRNA (uracil(1939)-C(5))-methyltransferase RlmD
ctg_00541_gene	4086.143652	3406.586035	0.26241	0.33065	0.49482	FALSE	gnl_Bacteria_ctg_1	545544	547853	2310	relA	GTP pyrophosphokinase
ctg_00542_gene	301.5268504	273.4903902	0.1408	0.64576	0.76907	FALSE	gnl_Bacteria_ctg_1	547953	548606	654	-	hypothetical protein
ctg_00543_gene	680.764723	1458.131915	-1.0989	9.84E-05	0.00083408	TRUE	gnl_Bacteria_ctg_1	548654	549625	972	secF	Protein translocase subunit SecF
ctg_00544_gene	2003.689378	3518.347282	-0.81224	0.0040201	0.017217	TRUE	gnl_Bacteria_ctg_1	549637	551535	1899	secD	Protein translocase subunit SecD
ctg_00545_gene	174.6241478	253.9970134	-0.54056	0.059424	0.14281	FALSE	gnl_Bacteria_ctg_1	551587	551916	330	yajC	Sec translocon accessory complex subunit YajC
ctg_00546_gene	278.7641913	489.7743166	-0.81307	0.0040418	0.017283	TRUE	gnl_Bacteria_ctg_1	552018	553148	1131	tgt	Queuine tRNA-ribosyltransferase
ctg_00547_gene	151.5259544	50.73945122	1.5784	2.17E-06	2.91E-05	TRUE	gnl_Bacteria_ctg_1	553268	554119	852	-	hypothetical protein
ctg_00548_gene	28.03928813	38.32042693	-0.45066	0.27546	0.43778	FALSE	gnl_Bacteria_ctg_1	554231	554800	570	lemA_2	Protein LemA
ctg_00549_gene	61.80694301	99.95494937	-0.69351	0.036349	0.099258	TRUE	gnl_Bacteria_ctg_1	554858	555886	1029	-	hypothetical protein
ctg_00550_gene	116.8352085	201.8030613	-0.78847	0.0091341	0.033376	TRUE	gnl_Bacteria_ctg_1	555902	556936	1035	queA	S-adenosylmethionine:tRNA ribosyltransferase-isomerase
ctg_00552_gene	9998.93372	20751.86357	-1.0534	0.00019274	0.0014722	TRUE	gnl_Bacteria_ctg_1	557448	559679	2232	icd	Isocitrate dehydrogenase [NADP]
ctg_00553_gene	54.29806853	53.8419229	0.012171	0.87684	0.93736	FALSE	gnl_Bacteria_ctg_1	560166	560675	510	-	hypothetical protein
ctg_00554_gene	228.721779	428.5390457	-0.90583	0.0020158	0.0097911	TRUE	gnl_Bacteria_ctg_1	560812	561804	993	-	hypothetical protein
ctg_00555_gene	247.1670583	61.60632888	2.0043	3.89E-10	1.23E-08	TRUE	gnl_Bacteria_ctg_1	561866	562744	879	-	hypothetical protein
ctg_00556_gene	60.51766427	54.58390457	0.14888	0.71232	0.81793	FALSE	gnl_Bacteria_ctg_1	562887	563924	1038	virS_1	HTH-type transcriptional regulator VirS
ctg_00557_gene	566.582856	215.5502479	1.3943	0.0017226	0.008732	TRUE	gnl_Bacteria_ctg_1	563973	565307	1335	-	hypothetical protein
ctg_00558_gene	1206.722301	2587.414928	-1.1004	8.41E-05	0.00072583	TRUE	gnl_Bacteria_ctg_1	565673	566473	801	trpA_1	Tryptophan synthase alpha chain
ctg_00559_gene	1629.945394	3081.723969	-0.91891	0.0011086	0.0060615	TRUE	gnl_Bacteria_ctg_1	566463	567371	909	accD	Acetyl-coenzyme A carboxylase carboxyl transferase subunit beta
ctg_00560_gene	429.8873636	598.0898757	-0.4764	0.097939	0.2083	FALSE	gnl_Bacteria_ctg_1	567368	568651	1284	folC	Dihydrofolate synthase/folylpolyglutamate synthase
ctg_00561_gene	275.8675998	463.7997646	-0.74953	0.010623	0.037483	TRUE	gnl_Bacteria_ctg_1	568648	569691	1044	dedD	Cell division protein DedD
ctg_00562_gene	976.52595	4715.985232	-2.2718	0.0095849	0.034488	TRUE	gnl_Bacteria_ctg_1	570088	570723	636	-	Peroxiredoxin
ctg_00563_gene	7180.788289	3426.764312	1.0673	9.94E-05	0.00083981	TRUE	gnl_Bacteria_ctg_1	571057	573783	2727	secA	Protein translocase subunit SecA
ctg_00564_gene	341.4205378	395.8548705	-0.21342	0.64221	0.7668	FALSE	gnl_Bacteria_ctg_1	573921	574274	354	-	hypothetical protein
ctg_00565_gene	1134.394812	1407.813939	-0.31153	0.29928	0.46189	FALSE	gnl_Bacteria_ctg_1	574433	575653	1221	argJ	Arginine biosynthesis bifunctional protein ArgJ
ctg_00566_gene	745.5709056	1414.096085	-0.92346	0.0014954	0.0077638	TRUE	gnl_Bacteria_ctg_1	575806	576873	1068	nadA	Quinolinate synthase A
ctg_00576_gene	189.618418	207.8584037	-0.1325	0.58983	0.72443	FALSE	gnl_Bacteria_ctg_1	584026	584673	648	-	hypothetical protein
ctg_00577_gene	55.92983353	48.8553458	0.1951	0.67745	0.79291	FALSE	gnl_Bacteria_ctg_1	584693	585121	429	-	hypothetical protein
ctg_00578_gene	219.0084473	158.3126047	0.46821	0.12324	0.24282	FALSE	gnl_Bacteria_ctg_1	585131	585784	654	sspA	Stringent starvation protein A
ctg_00579_gene	0	0	NA	NA	NA	NA	gnl_Bacteria_ctg_1	585911	586030	120	-	hypothetical protein
ctg_00580_gene	567.698624	1394.388023	-1.2964	0.00024028	0.0017491	TRUE	gnl_Bacteria_ctg_1	586122	586508	387	rpsI	30S ribosomal protein S9
ctg_00581_gene	824.2765806	2031.673922	-1.3015	2.05E-06	2.82E-05	TRUE	gnl_Bacteria_ctg_1	586522	586950	429	rplM	50S ribosomal protein L13
ctg_00582_gene	890.1794469	490.7301307	0.85917	0.012886	0.044137	TRUE	gnl_Bacteria_ctg_1	587256	588224	969	pdxA	4-hydroxythreonine-4-phosphate dehydrogenase
ctg_00583_gene	651.5165315	457.5449401	0.50989	0.059474	0.14281	FALSE	gnl_Bacteria_ctg_1	588258	589070	813	rsmA	Ribosomal RNA small subunit methyltransferase A
ctg_00584_gene	548.8852334	341.3193045	0.68538	0.016497	0.053909	TRUE	gnl_Bacteria_ctg_1	589077	589922	846	apaH_1	Bis(5'-nucleosyl)-tetraphosphatase%2C symmetrical
ctg_00585_gene	90.3193471	109.2206442	-0.27414	0.33487	0.49872	FALSE	gnl_Bacteria_ctg_1	589975	590421	447	-	hypothetical protein
ctg_00586_gene	246.9517918	753.8972585	-1.6101	0.0045883	0.019265	TRUE	gnl_Bacteria_ctg_1	590570	591019	450	-	hypothetical protein
ctg_00587_gene	213.5677972	412.3110533	-0.94904	0.016782	0.054594	TRUE	gnl_Bacteria_ctg_1	591081	591530	450	-	hypothetical protein
ctg_00588_gene	558.6540242	682.2907706	-0.28843	0.30858	0.47193	FALSE	gnl_Bacteria_ctg_1	591714	592160	447	-	hypothetical protein
ctg_00589_gene	282.180945	151.7735994	0.8947	0.01779	0.057207	TRUE	gnl_Bacteria_ctg_1	592247	592921	675	cidB	Holin-like protein CidB
ctg_00590_gene	188.5170697	125.1822264	0.59067	0.076066	0.17034	FALSE	gnl_Bacteria_ctg_1	592931	593302	372	-	hypothetical protein
ctg_00591_gene	2821.662305	1541.6569	0.87206	0.0014789	0.0077216	TRUE	gnl_Bacteria_ctg_1	593338	594678	1341	hflX	GTPase HflX
ctg_00592_gene	0	0	NA	NA	NA	NA	gnl_Bacteria_ctg_1	594756	594887	132	-	hypothetical protein
ctg_00593_gene	878.869004	535.7486557	0.71409	0.0072487	0.027875	TRUE	gnl_Bacteria_ctg_1	595077	595883	807	-	hypothetical protein
ctg_00594_gene	666.9203565	487.2367832	0.45289	0.098219	0.2083	FALSE	gnl_Bacteria_ctg_1	596178	597719	1542	clsC_1	Cardiolipin synthase C
ctg_00595_gene	1723.54744	810.8376639	1.0879	0.012926	0.044219	TRUE	gnl_Bacteria_ctg_1	597779	598924	1146	cpdA_2	3'%2C5'-cyclic adenosine monophosphate phosphodiesterase CpdA
ctg_00596_gene	344.50384	198.5988015	0.79466	0.030427	0.086298	TRUE	gnl_Bacteria_ctg_1	598949	599350	402	-	hypothetical protein
ctg_00597_gene	1078.175783	1011.634786	0.091904	0.77625	0.86811	FALSE	gnl_Bacteria_ctg_1	599481	600788	1308	yhjE	Inner membrane metabolite transport protein YhjE
ctg_00598_gene	225.2660288	69.67711045	1.6929	1.11E-07	2.15E-06	TRUE	gnl_Bacteria_ctg_1	600931	601575	645	-	hypothetical protein
ctg_00599_gene	712.364639	420.4029914	0.76084	0.010605	0.037475	TRUE	gnl_Bacteria_ctg_1	601679	602902	1224	rlmD_2	23S rRNA (uracil(1939)-C(5))-methyltransferase RlmD
ctg_00600_gene	132.1109329	95.39275613	0.4698	0.14672	0.27435	FALSE	gnl_Bacteria_ctg_1	602896	603327	432	-	Acetyltransferase
ctg_00601_gene	27.25814935	17.11074034	0.67179	0.18424	0.32512	FALSE	gnl_Bacteria_ctg_1	603398	603658	261	-	hypothetical protein
ctg_00602_gene	288.6074808	297.6516061	-0.044516	0.77984	0.87107	FALSE	gnl_Bacteria_ctg_1	603900	606035	2136	fadJ_1	Fatty acid oxidation complex subunit alpha
ctg_00603_gene	274.4528816	290.3305568	-0.081138	0.8016	0.88299	FALSE	gnl_Bacteria_ctg_1	606332	607537	1206	fadA_1	Putative acyltransferase
ctg_00604_gene	2125.739633	1880.007648	0.17723	0.46751	0.61824	FALSE	gnl_Bacteria_ctg_1	607708	608718	1011	-	putative HTH-type transcriptional regulator
ctg_00605_gene	862.2274886	1096.538362	-0.34682	0.22197	0.37416	FALSE	gnl_Bacteria_ctg_1	608851	610053	1203	yfdE	Acetyl-CoA:oxalate CoA-transferase
ctg_00606_gene	7297.491956	5108.456863	0.51451	0.2096	0.3585	FALSE	gnl_Bacteria_ctg_1	610311	611954	1644	sir	Sulfite reductase [ferredoxin]
ctg_00607_gene	1003.875449	1076.306739	-0.10051	0.96007	0.98654	FALSE	gnl_Bacteria_ctg_1	611947	612432	486	-	hypothetical protein
ctg_00608_gene	192.7359413	406.0766342	-1.0751	0.00029521	0.0020678	TRUE	gnl_Bacteria_ctg_1	612720	613706	987	ddh	Meso-diaminopimelate D-dehydrogenase
ctg_00609_gene	654.5651496	893.2676087	-0.44856	0.1005	0.21098	FALSE	gnl_Bacteria_ctg_1	613880	615055	1176	thlA_1	Acetyl-CoA acetyltransferase
ctg_00610_gene	778.1251428	383.5975706	1.0204	0.00033247	0.0022887	TRUE	gnl_Bacteria_ctg_1	615166	615687	522	-	hypothetical protein
ctg_00611_gene	25065.82305	55956.00501	-1.1586	2.38E-05	0.00023884	TRUE	gnl_Bacteria_ctg_1	616063	617115	1053	-	Outer membrane protein Omp38
ctg_00612_gene	309.6941258	366.7292559	-0.24387	0.39775	0.55865	FALSE	gnl_Bacteria_ctg_1	617216	617749	534	-	hypothetical protein
ctg_00613_gene	390.5405339	715.7592245	-0.874	0.0021888	0.010467	TRUE	gnl_Bacteria_ctg_1	617802	619265	1464	lysP	Lysine-specific permease
ctg_00614_gene	392.3427882	543.6792825	-0.47064	0.10195	0.21196	FALSE	gnl_Bacteria_ctg_1	619265	620299	1035	rsmC	Ribosomal RNA small subunit methyltransferase C
ctg_00615_gene	414.5175705	814.2851139	-0.9741	0.00055874	0.0034162	TRUE	gnl_Bacteria_ctg_1	620366	621736	1371	xanP	Xanthine permease XanP
ctg_00616_gene	4561.721457	11378.0387	-1.3186	2.09E-06	2.85E-05	TRUE	gnl_Bacteria_ctg_1	621911	623749	1839	typA	GTP-binding protein TypA/BipA
ctg_00617_gene	508.1583069	905.500216	-0.83344	0.0023967	0.011268	TRUE	gnl_Bacteria_ctg_1	623933	624373	441	mscL	Large-conductance mechanosensitive channel
ctg_00618_gene	68.87420028	15.00525035	2.1985	1.22E-07	2.33E-06	TRUE	gnl_Bacteria_ctg_1	624474	624758	285	ppiC	Peptidyl-prolyl cis-trans isomerase C
ctg_00619_gene	2202.407998	494.293365	2.1556	2.69E-06	3.53E-05	TRUE	gnl_Bacteria_ctg_1	624755	625615	861	mutM	Formamidopyrimidine-DNA glycosylase
ctg_00620_gene	37.72517144	45.83568939	-0.28094	0.76141	0.8577	FALSE	gnl_Bacteria_ctg_1	626013	627275	1263	oprB	Porin B
ctg_00621_gene	747.7336292	595.1259597	0.32933	0.23407	0.39008	FALSE	gnl_Bacteria_ctg_1	627368	628477	1110	namA_1	NADPH dehydrogenase
ctg_00622_gene	889.6904151	656.5207472	0.43846	0.096172	0.20609	FALSE	gnl_Bacteria_ctg_1	628540	629466	927	-	hypothetical protein
ctg_00623_gene	999.3230613	1184.716833	-0.24552	0.46496	0.61671	FALSE	gnl_Bacteria_ctg_1	629727	630524	798	-	hypothetical protein
ctg_00624_gene	4.072996915	5.944132368	-0.54538	0.57389	0.71237	FALSE	gnl_Bacteria_ctg_1	630952	631197	246	-	hypothetical protein
ctg_00625_gene	870.2741935	1175.461666	-0.43369	0.141	0.26688	FALSE	gnl_Bacteria_ctg_1	631250	631975	726	ygfZ	tRNA-modifying protein YgfZ
ctg_00626_gene	136.0336501	95.58475866	0.50911	0.12544	0.24616	FALSE	gnl_Bacteria_ctg_1	632092	633450	1359	-	hypothetical protein
ctg_00627_gene	1194.378314	2233.030281	-0.90274	0.0038764	0.016782	TRUE	gnl_Bacteria_ctg_1	634132	636750	2619	acnD	2-methylcitrate dehydratase (2-methyl-trans-aconitate forming)
ctg_00628_gene	18.3097174	28.09349608	-0.61763	0.19131	0.33495	FALSE	gnl_Bacteria_ctg_1	636827	637534	708	-	hypothetical protein
ctg_00629_gene	15.09634606	7.113344354	1.0856	0.10003	0.21071	FALSE	gnl_Bacteria_ctg_1	637528	637953	426	-	hypothetical protein
ctg_00630_gene	8.464554006	4.139714116	1.0319	0.22546	0.37889	FALSE	gnl_Bacteria_ctg_1	638398	638619	222	-	hypothetical protein
ctg_00631_gene	15.270007	7.301548063	1.0644	0.066672	0.15513	FALSE	gnl_Bacteria_ctg_1	638733	638993	261	-	hypothetical protein
ctg_00632_gene	9.188505327	6.146297351	0.58011	0.54249	0.68655	FALSE	gnl_Bacteria_ctg_1	639525	639773	249	-	hypothetical protein
ctg_00633_gene	389.7231848	321.6586228	0.27692	0.36034	0.52461	FALSE	gnl_Bacteria_ctg_1	639871	640584	714	-	hypothetical protein
ctg_00634_gene	221.9789126	86.66102149	1.357	2.78E-05	0.00027419	TRUE	gnl_Bacteria_ctg_1	640668	641333	666	rluA_1	Dual-specificity RNA pseudouridine synthase RluA
ctg_00635_gene	157.8471935	90.74031356	0.79871	0.015171	0.050472	TRUE	gnl_Bacteria_ctg_1	641918	642850	933	-	hypothetical protein
ctg_00636_gene	431.9817199	444.160575	-0.040111	0.92862	0.96832	FALSE	gnl_Bacteria_ctg_1	643110	643499	390	-	hypothetical protein
ctg_00637_gene	582.6096638	132.5477592	2.136	4.52E-05	0.00042047	TRUE	gnl_Bacteria_ctg_1	643734	644180	447	-	hypothetical protein
ctg_00638_gene	79.53903301	44.71535003	0.83089	0.018006	0.057735	TRUE	gnl_Bacteria_ctg_1	644303	644641	339	-	hypothetical protein
ctg_00639_gene	37.45491067	16.38461403	1.1928	0.0078197	0.029526	TRUE	gnl_Bacteria_ctg_1	644766	645131	366	-	hypothetical protein
ctg_00640_gene	55.36780572	22.40341137	1.3053	0.01746	0.056277	TRUE	gnl_Bacteria_ctg_1	645618	646058	441	-	hypothetical protein
ctg_00641_gene	3.974860092	0.387522236	3.3586	0.04659	0.11983	TRUE	gnl_Bacteria_ctg_1	646097	646315	219	-	hypothetical protein
ctg_00642_gene	419.4441886	190.809754	1.1363	0.00013602	0.0010972	TRUE	gnl_Bacteria_ctg_1	646442	647497	1056	-	hypothetical protein
ctg_00643_gene	490.5027478	582.9195311	-0.24904	0.43344	0.58977	FALSE	gnl_Bacteria_ctg_1	647573	648340	768	thiD	Hydroxymethylpyrimidine/phosphomethylpyrimidine kinase
ctg_00644_gene	88.23235454	78.01317255	0.17759	0.63291	0.75862	FALSE	gnl_Bacteria_ctg_1	648439	649086	648	-	5'-nucleotidase
ctg_00645_gene	108.3618954	73.51017798	0.55984	0.31799	0.48228	FALSE	gnl_Bacteria_ctg_1	649209	649724	516	-	hypothetical protein
ctg_00646_gene	54.45427462	87.89810021	-0.69079	0.033419	0.092893	TRUE	gnl_Bacteria_ctg_1	649749	650357	609	-	hypothetical protein
ctg_00647_gene	149.8082235	125.7493405	0.25257	0.40911	0.56914	FALSE	gnl_Bacteria_ctg_1	650806	652920	2115	fecA	Fe(3+) dicitrate transport protein FecA
ctg_00648_gene	2637.799796	3257.057394	-0.30423	0.2891	0.45104	FALSE	gnl_Bacteria_ctg_1	653035	654318	1284	nrdB	Ribonucleoside-diphosphate reductase subunit beta
ctg_00649_gene	0	0	NA	NA	NA	NA	gnl_Bacteria_ctg_1	654459	654587	129	-	hypothetical protein
ctg_00650_gene	3872.786611	6842.318616	-0.82111	0.0023172	0.010975	TRUE	gnl_Bacteria_ctg_1	654934	657771	2838	-	hypothetical protein
ctg_00651_gene	1081.751731	2131.03638	-0.97819	0.068903	0.15916	FALSE	gnl_Bacteria_ctg_1	658338	659054	717	rstA	Transcriptional regulatory protein RstA
ctg_00652_gene	1279.157674	1460.170324	-0.19094	0.58872	0.72443	FALSE	gnl_Bacteria_ctg_1	659097	660764	1668	sasA_2	Adaptive-response sensory-kinase SasA
ctg_00653_gene	351.7228067	481.0757385	-0.45183	0.089964	0.19458	FALSE	gnl_Bacteria_ctg_1	660835	661191	357	-	hypothetical protein
ctg_00654_gene	745.3184063	1946.969827	-1.3853	1.36E-06	1.96E-05	TRUE	gnl_Bacteria_ctg_1	661764	662309	546	ndhC	NAD(P)H-quinone oxidoreductase subunit 3%2C chloroplastic
ctg_00655_gene	1071.613484	2870.421693	-1.4215	7.85E-07	1.21E-05	TRUE	gnl_Bacteria_ctg_1	662316	662996	681	nuoB	NADH-quinone oxidoreductase subunit B
ctg_00656_gene	2663.36296	8149.90689	-1.6135	1.42E-06	2.02E-05	TRUE	gnl_Bacteria_ctg_1	663087	664874	1788	nuoC	NADH-quinone oxidoreductase subunit C/D
ctg_00657_gene	317.1895626	972.3277944	-1.6161	2.20E-08	4.90E-07	TRUE	gnl_Bacteria_ctg_1	664889	665398	510	nuoE	NADH-quinone oxidoreductase subunit E
ctg_00658_gene	1806.927792	6528.161437	-1.8531	2.09E-09	5.56E-08	TRUE	gnl_Bacteria_ctg_1	665395	666726	1332	nuoF	NADH-quinone oxidoreductase subunit F
ctg_00659_gene	3337.951751	14106.28029	-2.0793	4.48E-12	2.47E-10	TRUE	gnl_Bacteria_ctg_1	666738	669416	2679	nuoG	NADH-quinone oxidoreductase subunit G
ctg_00660_gene	1061.63214	4646.82788	-2.13	4.62E-14	3.90E-12	TRUE	gnl_Bacteria_ctg_1	669420	670427	1008	nuoH	NADH-quinone oxidoreductase subunit H
ctg_00661_gene	582.4503033	2222.226253	-1.9318	1.40E-11	6.63E-10	TRUE	gnl_Bacteria_ctg_1	670444	670986	543	nuoI	NADH-quinone oxidoreductase subunit I
ctg_00662_gene	289.1084609	1184.697555	-2.0348	1.96E-12	1.16E-10	TRUE	gnl_Bacteria_ctg_1	670983	671504	522	nuoJ	NADH-quinone oxidoreductase subunit J
ctg_00663_gene	44.13027784	164.2057613	-1.8957	1.02E-08	2.40E-07	TRUE	gnl_Bacteria_ctg_1	671504	671812	309	nuoK	NADH-quinone oxidoreductase subunit K
ctg_00664_gene	1781.441496	8142.943856	-2.1925	1.68E-14	1.62E-12	TRUE	gnl_Bacteria_ctg_1	671809	673704	1896	nuoL	NADH-quinone oxidoreductase subunit L
ctg_00665_gene	1288.797979	6733.932871	-2.3854	1.07E-16	1.57E-14	TRUE	gnl_Bacteria_ctg_1	673706	675319	1614	nuoM	NADH-quinone oxidoreductase subunit M
ctg_00666_gene	1395.619667	6771.728728	-2.2786	1.32E-15	1.60E-13	TRUE	gnl_Bacteria_ctg_1	675323	676867	1545	nuoN	NADH-quinone oxidoreductase subunit N
ctg_00667_gene	692.4043404	919.4517327	-0.40916	0.15146	0.28076	FALSE	gnl_Bacteria_ctg_1	676991	677626	636	upp	Uracil phosphoribosyltransferase
ctg_00668_gene	107.0169495	71.17799958	0.58834	0.070927	0.16142	FALSE	gnl_Bacteria_ctg_1	677711	678004	294	-	hypothetical protein
ctg_00669_gene	247.1654434	313.834691	-0.34453	0.38414	0.54894	FALSE	gnl_Bacteria_ctg_1	678207	678566	360	-	hypothetical protein
ctg_00670_gene	124.3141182	156.4476008	-0.33169	0.30144	0.46483	FALSE	gnl_Bacteria_ctg_1	678739	679461	723	-	hypothetical protein
ctg_00671_gene	1340.138377	1271.058988	0.076351	0.69993	0.80904	FALSE	gnl_Bacteria_ctg_1	679509	680387	879	cysL	HTH-type transcriptional regulator CysL
ctg_00672_gene	549.3823848	448.1763867	0.29374	0.26579	0.42588	FALSE	gnl_Bacteria_ctg_1	680473	681234	762	fpr_1	Ferredoxin--NADP reductase
ctg_00673_gene	252.5009092	236.3440551	0.0954	0.80038	0.882	FALSE	gnl_Bacteria_ctg_1	681304	682047	744	glnQ	Glutamine transport ATP-binding protein GlnQ
ctg_00674_gene	154.0454505	176.5715265	-0.1969	0.48069	0.63007	FALSE	gnl_Bacteria_ctg_1	682044	682727	684	gltK	Glutamate/aspartate import permease protein GltK
ctg_00675_gene	300.6184584	339.3231517	-0.17473	0.53461	0.67963	FALSE	gnl_Bacteria_ctg_1	682727	683470	744	gltJ	Glutamate/aspartate import permease protein GltJ
ctg_00676_gene	1407.466497	1778.693079	-0.33772	0.3269	0.49089	FALSE	gnl_Bacteria_ctg_1	683530	684462	933	gltI	Glutamate/aspartate import solute-binding protein
ctg_00677_gene	516.9493827	416.8863708	0.31037	0.2814	0.44297	FALSE	gnl_Bacteria_ctg_1	684756	685178	423	-	hypothetical protein
ctg_00678_gene	1870.622342	784.2769823	1.2541	0.010648	0.037483	TRUE	gnl_Bacteria_ctg_1	685746	686051	306	-	hypothetical protein
ctg_00679_gene	10241.3016	6506.358919	0.65448	0.067982	0.15742	FALSE	gnl_Bacteria_ctg_1	686255	688204	1950	-	hypothetical protein
ctg_00680_gene	1.262822538	1.376517222	-0.12437	1	1	FALSE	gnl_Bacteria_ctg_1	688273	688440	168	-	hypothetical protein
ctg_00681_gene	0	0.329664995	#NAME?	0.96033	0.98654	FALSE	gnl_Bacteria_ctg_1	688566	688718	153	-	hypothetical protein
ctg_00682_gene	122.3094569	211.5086063	-0.79018	0.010188	0.036321	TRUE	gnl_Bacteria_ctg_1	688748	689947	1200	-	putative protein
ctg_00683_gene	196.9492411	172.5903418	0.19047	0.48443	0.63318	FALSE	gnl_Bacteria_ctg_1	690139	690462	324	-	hypothetical protein
ctg_00684_gene	195.4278006	126.3772308	0.6289	0.073976	0.16673	FALSE	gnl_Bacteria_ctg_1	690459	691340	882	dcyD	D-cysteine desulfhydrase
ctg_00685_gene	31.58625668	13.10354843	1.2693	0.0505	0.12696	FALSE	gnl_Bacteria_ctg_1	691519	691701	183	-	hypothetical protein
ctg_00686_gene	681.3889499	400.5609555	0.76646	0.049095	0.12421	TRUE	gnl_Bacteria_ctg_1	691805	692428	624	rhtC_1	Threonine efflux protein
ctg_00687_gene	157.864873	218.7808555	-0.4708	0.15218	0.28146	FALSE	gnl_Bacteria_ctg_1	692506	693486	981	gloB_1	Hydroxyacylglutathione hydrolase
ctg_00688_gene	10.67844508	5.128709102	1.058	0.1451	0.27242	FALSE	gnl_Bacteria_ctg_1	694229	695098	870	-	IS5 family transposase IS17
ctg_00689_gene	60.91109237	85.28775043	-0.48563	0.13998	0.2663	FALSE	gnl_Bacteria_ctg_1	695252	695746	495	-	Putative lipoprotein/NMB1164
ctg_00690_gene	11.2196228	17.58024354	-0.64793	0.22306	0.37554	FALSE	gnl_Bacteria_ctg_1	695759	696139	381	-	hypothetical protein
ctg_00691_gene	220.687551	175.090552	0.3339	0.32065	0.48453	FALSE	gnl_Bacteria_ctg_1	696136	696816	681	-	Putative lipoprotein/NMB1162
ctg_00692_gene	519.1131294	1203.224545	-1.2128	1.29E-05	0.00013908	TRUE	gnl_Bacteria_ctg_1	696861	698921	2061	metG	Methionine--tRNA ligase
ctg_00693_gene	782.6626996	373.7765202	1.0662	0.023311	0.070643	TRUE	gnl_Bacteria_ctg_1	699147	699950	804	-	hypothetical protein
ctg_00694_gene	454.7389808	340.4589388	0.41756	0.41801	0.57779	FALSE	gnl_Bacteria_ctg_1	700327	701160	834	-	hypothetical protein
ctg_00695_gene	591.3570497	568.3620266	0.057219	0.83456	0.90674	FALSE	gnl_Bacteria_ctg_1	701440	702705	1266	-	Iron-sulfur cluster carrier protein
ctg_00696_gene	255.6326075	236.9715457	0.10936	0.79409	0.88053	FALSE	gnl_Bacteria_ctg_1	702971	703564	594	-	hypothetical protein
ctg_00697_gene	207.0148132	370.260852	-0.83881	0.0027001	0.012422	TRUE	gnl_Bacteria_ctg_1	703688	704257	570	dcd	dCTP deaminase
ctg_00698_gene	263.8321679	324.3986832	-0.29815	0.32101	0.48471	FALSE	gnl_Bacteria_ctg_1	704492	706513	2022	-	hypothetical protein
ctg_00699_gene	53.39145691	76.57824543	-0.52033	0.1218	0.24101	FALSE	gnl_Bacteria_ctg_1	706526	707248	723	-	hypothetical protein
ctg_00700_gene	130.8608419	185.2785016	-0.50166	0.09216	0.19857	FALSE	gnl_Bacteria_ctg_1	707282	709567	2286	-	hypothetical protein
ctg_00701_gene	102.1337152	205.8803412	-1.0113	0.0011864	0.0064454	TRUE	gnl_Bacteria_ctg_1	709584	710870	1287	-	hypothetical protein
ctg_00702_gene	1614.948719	2567.082342	-0.66864	0.01828	0.058513	TRUE	gnl_Bacteria_ctg_1	710928	712643	1716	proS	Proline--tRNA ligase
ctg_00703_gene	694.7125278	637.2075418	0.12465	0.7151	0.82078	FALSE	gnl_Bacteria_ctg_1	712740	715847	3108	mdtB	Multidrug resistance protein MdtB
ctg_00704_gene	215.8875121	200.9395193	0.10352	0.81377	0.89246	FALSE	gnl_Bacteria_ctg_1	715872	716999	1128	macA_2	Macrolide export protein MacA
ctg_00705_gene	114.3908049	102.5736856	0.15731	0.69798	0.80746	FALSE	gnl_Bacteria_ctg_1	717051	717698	648	-	hypothetical protein
ctg_00706_gene	118.227444	240.3249369	-1.0234	0.013292	0.045303	TRUE	gnl_Bacteria_ctg_1	717986	718369	384	phoP	Alkaline phosphatase synthesis transcriptional regulatory protein PhoP
ctg_00707_gene	77.39714381	278.9527992	-1.8497	3.22E-06	4.15E-05	TRUE	gnl_Bacteria_ctg_1	718398	718766	369	pleD	Response regulator PleD
ctg_00708_gene	106.0175659	421.2647495	-1.9904	7.66E-08	1.56E-06	TRUE	gnl_Bacteria_ctg_1	718772	719308	537	-	hypothetical protein
ctg_00709_gene	511.6289338	3229.701263	-2.6582	6.34E-20	1.47E-17	TRUE	gnl_Bacteria_ctg_1	719355	721427	2073	-	hypothetical protein
ctg_00710_gene	937.1059108	3528.033159	-1.9126	1.26E-11	6.06E-10	TRUE	gnl_Bacteria_ctg_1	721596	726041	4446	rcsC_2	Sensor histidine kinase RcsC
ctg_00711_gene	75.16635745	226.4098096	-1.5908	3.96E-07	6.74E-06	TRUE	gnl_Bacteria_ctg_1	726045	726503	459	-	hypothetical protein
ctg_00712_gene	499.8956463	771.2317017	-0.62554	0.031975	0.089866	TRUE	gnl_Bacteria_ctg_1	726572	727708	1137	dapE	Succinyl-diaminopimelate desuccinylase
ctg_00713_gene	0	0.380206241	#NAME?	0.96036	0.98654	FALSE	gnl_Bacteria_ctg_1	727830	727979	150	-	hypothetical protein
ctg_00714_gene	65.10527038	72.9860986	-0.16485	0.73242	0.83689	FALSE	gnl_Bacteria_ctg_1	728095	728970	876	-	hypothetical protein
ctg_00715_gene	256.795097	155.4023717	0.72461	0.014416	0.048367	TRUE	gnl_Bacteria_ctg_1	729060	729518	459	-	hypothetical protein
ctg_00716_gene	203.7350451	106.5718203	0.93487	0.0027409	0.012548	TRUE	gnl_Bacteria_ctg_1	729515	730048	534	-	hypothetical protein
ctg_00725_gene	181.4516853	166.9780153	0.11993	0.81028	0.88974	FALSE	gnl_Bacteria_ctg_1	731519	731977	459	-	hypothetical protein
ctg_00726_gene	57.78290169	65.14932144	-0.17311	0.63831	0.76312	FALSE	gnl_Bacteria_ctg_1	732002	732796	795	-	hypothetical protein
ctg_00727_gene	1036.150025	2630.012262	-1.3438	1.68E-06	2.37E-05	TRUE	gnl_Bacteria_ctg_1	732892	735567	2676	hmp_2	Flavohemoprotein
ctg_00728_gene	1147.089017	983.395753	0.22213	0.38883	0.55225	FALSE	gnl_Bacteria_ctg_1	735642	736202	561	-	hypothetical protein
ctg_00729_gene	827.6609178	716.6692942	0.20773	0.40515	0.5645	FALSE	gnl_Bacteria_ctg_1	736288	738462	2175	yccS	Inner membrane protein YccS
ctg_00730_gene	148.5741637	224.4216572	-0.59503	0.046827	0.12011	TRUE	gnl_Bacteria_ctg_1	738602	739819	1218	bcr_1	Bicyclomycin resistance protein
ctg_00731_gene	233.8473755	403.7804482	-0.788	0.0077608	0.029392	TRUE	gnl_Bacteria_ctg_1	739887	740594	708	cnbA_1	Chloronitrobenzene nitroreductase
ctg_00732_gene	112.6190739	335.7561671	-1.576	2.37E-07	4.27E-06	TRUE	gnl_Bacteria_ctg_1	741508	742746	1239	gltS_1	Sodium/glutamate symporter
ctg_00733_gene	818.0915267	902.2992024	-0.14134	0.59788	0.73013	FALSE	gnl_Bacteria_ctg_1	742790	744265	1476	alsT_1	Amino-acid carrier protein AlsT
ctg_00734_gene	105.6061528	70.42898356	0.58445	0.076568	0.17105	FALSE	gnl_Bacteria_ctg_1	744320	745528	1209	srpC	putative chromate transport protein
ctg_00735_gene	223.4342589	172.4913276	0.37333	0.21011	0.35915	FALSE	gnl_Bacteria_ctg_1	745652	746656	1005	-	hypothetical protein
ctg_00736_gene	0.243804561	0	Inf	1	1	FALSE	gnl_Bacteria_ctg_1	747002	747178	177	-	hypothetical protein
ctg_00737_gene	1495.34496	942.0213892	0.66665	0.072249	0.16379	FALSE	gnl_Bacteria_ctg_1	747468	747989	522	-	hypothetical protein
ctg_00738_gene	169.9156966	77.82836795	1.1265	0.00038951	0.0025673	TRUE	gnl_Bacteria_ctg_1	748486	749049	564	-	putative HTH-type transcriptional regulator
ctg_00739_gene	77.83481989	60.64743219	0.35997	0.31265	0.47633	FALSE	gnl_Bacteria_ctg_1	749081	750280	1200	yhhS	putative MFS-type transporter YhhS
ctg_00740_gene	217.3792125	140.7807267	0.62676	0.031504	0.088811	TRUE	gnl_Bacteria_ctg_1	750282	751175	894	hcaR_1	Hca operon transcriptional activator HcaR
ctg_00741_gene	360.672807	135.6883159	1.4104	0.034391	0.095215	TRUE	gnl_Bacteria_ctg_1	751306	751923	618	gst	Glutathione S-transferase
ctg_00742_gene	90.95504176	112.0857579	-0.30138	0.36667	0.531	FALSE	gnl_Bacteria_ctg_1	752004	753608	1605	mhpA	3-(3-hydroxy-phenyl)propionate/3-hydroxycinnamic acid hydroxylase
ctg_00743_gene	14.01245364	14.33575791	-0.032909	0.8477	0.917	FALSE	gnl_Bacteria_ctg_1	753957	754187	231	-	hypothetical protein
ctg_00744_gene	600.7281344	354.9923788	0.75892	0.0059104	0.023406	TRUE	gnl_Bacteria_ctg_1	754578	755585	1008	yeiR	Zinc-binding GTPase YeiR
ctg_00745_gene	119.3469209	88.40691178	0.43293	0.19028	0.33359	FALSE	gnl_Bacteria_ctg_1	755687	756217	531	yaeQ	putative protein YaeQ
ctg_00746_gene	204.7887668	125.113418	0.7109	0.092134	0.19857	FALSE	gnl_Bacteria_ctg_1	756303	756926	624	-	hypothetical protein
ctg_00747_gene	47.7543075	71.1762129	-0.57576	0.63006	0.75585	FALSE	gnl_Bacteria_ctg_1	757011	757349	339	fbp_1	FK506-binding protein
ctg_00748_gene	1199.636765	1008.391263	0.25054	0.32011	0.48451	FALSE	gnl_Bacteria_ctg_1	757546	759381	1836	-	hypothetical protein
ctg_00749_gene	33.28750812	33.43844949	-0.0065271	0.94437	0.9795	FALSE	gnl_Bacteria_ctg_1	759378	759845	468	-	hypothetical protein
ctg_00750_gene	330.4681184	194.8902695	0.76185	0.015694	0.051966	TRUE	gnl_Bacteria_ctg_1	760217	760702	486	-	hypothetical protein
ctg_00751_gene	538.8385615	354.5706885	0.60378	0.066437	0.15474	FALSE	gnl_Bacteria_ctg_1	760756	761640	885	-	hypothetical protein
ctg_00752_gene	4.780260892	5.171934353	-0.11361	0.92966	0.96857	FALSE	gnl_Bacteria_ctg_1	761811	762086	276	-	hypothetical protein
ctg_00753_gene	67.2643928	75.23696675	-0.1616	0.51669	0.6631	FALSE	gnl_Bacteria_ctg_1	762234	762731	498	-	hypothetical protein
ctg_00754_gene	61.73745557	68.62535408	-0.1526	0.64814	0.77013	FALSE	gnl_Bacteria_ctg_1	763082	763531	450	-	hypothetical protein
ctg_00755_gene	77.76752664	86.81438636	-0.15877	0.58705	0.72324	FALSE	gnl_Bacteria_ctg_1	763535	763891	357	-	hypothetical protein
ctg_00756_gene	1931.004559	1948.319183	-0.012878	0.89403	0.94736	FALSE	gnl_Bacteria_ctg_1	763998	765470	1473	arpC	Antibiotic efflux pump outer membrane protein ArpC
ctg_00757_gene	4734.826951	3990.845533	0.24662	0.40417	0.56342	FALSE	gnl_Bacteria_ctg_1	765470	768646	3177	mexB_1	Multidrug resistance protein MexB
ctg_00758_gene	1976.008728	1329.882863	0.57129	0.04871	0.12379	TRUE	gnl_Bacteria_ctg_1	768660	769922	1263	acrA	Multidrug efflux pump subunit AcrA
ctg_00759_gene	914.5934603	466.4009662	0.97156	0.00082541	0.0047253	TRUE	gnl_Bacteria_ctg_1	769961	770563	603	pgpB	Phosphatidylglycerophosphatase B
ctg_00760_gene	163.3315144	383.4372062	-1.2312	7.50E-05	0.00066764	TRUE	gnl_Bacteria_ctg_1	770723	772732	2010	-	hypothetical protein
ctg_00761_gene	82.27203397	185.3688584	-1.1719	0.0001695	0.0013163	TRUE	gnl_Bacteria_ctg_1	772781	773758	978	sdsA	All-trans-nonaprenyl-diphosphate synthase (geranyl-diphosphate specific)
ctg_00762_gene	185.3652575	453.4083192	-1.2904	0.00011986	0.00098572	TRUE	gnl_Bacteria_ctg_1	774204	774515	312	rplU	50S ribosomal protein L21
ctg_00763_gene	90.11966253	219.0721887	-1.2815	0.0018003	0.0089952	TRUE	gnl_Bacteria_ctg_1	774535	774789	255	rpmA	50S ribosomal protein L27
ctg_00764_gene	2559.723978	685.8206844	1.9001	4.36E-11	1.81E-09	TRUE	gnl_Bacteria_ctg_1	775037	775732	696	lolA	Outer-membrane lipoprotein carrier protein
ctg_00765_gene	198.4660853	128.0919523	0.63171	0.12707	0.24794	FALSE	gnl_Bacteria_ctg_1	775902	776663	762	-	hypothetical protein
ctg_00766_gene	1263.342836	1863.869202	-0.56105	0.04932	0.12432	TRUE	gnl_Bacteria_ctg_1	776764	778035	1272	serS	Serine--tRNA ligase
ctg_00767_gene	994.1405931	1504.98893	-0.59823	0.035026	0.096494	TRUE	gnl_Bacteria_ctg_1	778109	779491	1383	cysG	Siroheme synthase
ctg_00768_gene	120.4740525	126.3777379	-0.06902	0.78372	0.87435	FALSE	gnl_Bacteria_ctg_1	779907	780383	477	trmL	tRNA (cytidine(34)-2'-O)-methyltransferase
ctg_00769_gene	167.3096888	118.6762113	0.49549	0.089523	0.19378	FALSE	gnl_Bacteria_ctg_1	780481	780918	438	-	hypothetical protein
ctg_00770_gene	311.6698964	940.751113	-1.5938	7.06E-07	1.11E-05	TRUE	gnl_Bacteria_ctg_1	780980	782374	1395	plaP	Low-affinity putrescine importer PlaP
ctg_00771_gene	438.1233747	784.8434122	-0.84107	0.0033043	0.014883	TRUE	gnl_Bacteria_ctg_1	782639	783823	1185	dhaT_1	1%2C3-propanediol dehydrogenase
ctg_00772_gene	164.93322	243.5537308	-0.56236	0.054277	0.13356	FALSE	gnl_Bacteria_ctg_1	783825	784358	534	-	hypothetical protein
ctg_00773_gene	161.5930614	139.0065248	0.21721	0.47085	0.62038	FALSE	gnl_Bacteria_ctg_1	784433	785092	660	lipB	Octanoyltransferase
ctg_00774_gene	255.9477557	155.3801421	0.72005	0.020023	0.062375	TRUE	gnl_Bacteria_ctg_1	785243	785530	288	-	hypothetical protein
ctg_00775_gene	7535.081065	9749.590251	-0.37172	0.1896	0.33287	FALSE	gnl_Bacteria_ctg_1	785644	787527	1884	rpoD	RNA polymerase sigma factor RpoD
ctg_00776_gene	5.366006837	9.674376265	-0.85032	0.21124	0.36065	FALSE	gnl_Bacteria_ctg_1	787925	788131	207	-	hypothetical protein
ctg_00777_gene	2223.239746	2042.351326	0.12243	0.58333	0.72089	FALSE	gnl_Bacteria_ctg_1	788203	788727	525	-	hypothetical protein
ctg_00778_gene	487.0290479	318.4397902	0.61299	0.20489	0.35196	FALSE	gnl_Bacteria_ctg_1	788795	789220	426	-	hypothetical protein
ctg_00779_gene	165.6397155	165.4801256	0.0013907	0.95834	0.98654	FALSE	gnl_Bacteria_ctg_1	789251	789838	588	-	putative membrane protein
ctg_00780_gene	74.53122334	85.97997962	-0.20616	0.60597	0.73679	FALSE	gnl_Bacteria_ctg_1	789956	790234	279	-	hypothetical protein
ctg_00781_gene	301.4917773	486.6581546	-0.69079	0.056206	0.13755	FALSE	gnl_Bacteria_ctg_1	790441	791373	933	-	hypothetical protein
ctg_00782_gene	74.68050995	102.0627331	-0.45065	0.17046	0.30601	FALSE	gnl_Bacteria_ctg_1	791533	792057	525	-	hypothetical protein
ctg_00783_gene	21.56973884	29.74751397	-0.46376	0.33046	0.4948	FALSE	gnl_Bacteria_ctg_1	792104	792715	612	rhtB_2	Homoserine/homoserine lactone efflux protein
ctg_00784_gene	1160.360545	748.3122189	0.63286	0.024112	0.072027	TRUE	gnl_Bacteria_ctg_1	792805	794610	1806	-	hypothetical protein
ctg_00785_gene	107.1216679	89.86390494	0.25344	0.43018	0.5882	FALSE	gnl_Bacteria_ctg_1	794607	795173	567	-	hypothetical protein
ctg_00786_gene	307.0531937	551.6347386	-0.84522	0.0021312	0.010245	TRUE	gnl_Bacteria_ctg_1	795240	795620	381	panD	Aspartate 1-decarboxylase
ctg_00787_gene	143.7804984	223.4489066	-0.63608	0.072575	0.16424	FALSE	gnl_Bacteria_ctg_1	795765	796346	582	pth	Peptidyl-tRNA hydrolase
ctg_00788_gene	239.2874514	695.6850434	-1.5397	0.00032842	0.0022664	TRUE	gnl_Bacteria_ctg_1	796365	796661	297	rplY	50S ribosomal protein L25
ctg_00789_gene	1559.61961	2823.654879	-0.85637	0.001518	0.0078371	TRUE	gnl_Bacteria_ctg_1	796760	797713	954	prs_2	Ribose-phosphate pyrophosphokinase
ctg_00794_gene	410.8619267	388.6564008	0.080158	0.82372	0.89848	FALSE	gnl_Bacteria_ctg_1	798189	799019	831	ispE	4-diphosphocytidyl-2-C-methyl-D-erythritol kinase
ctg_00795_gene	252.0178944	159.7626816	0.6576	0.027545	0.079911	TRUE	gnl_Bacteria_ctg_1	799038	799616	579	lolB	Outer-membrane lipoprotein LolB
ctg_00796_gene	589.9949673	538.6498692	0.13135	0.63259	0.75857	FALSE	gnl_Bacteria_ctg_1	799624	801336	1713	bepA_1	Beta-barrel assembly-enhancing protease
ctg_00797_gene	1625.187595	1174.300956	0.4688	0.065594	0.15365	FALSE	gnl_Bacteria_ctg_1	801415	802698	1284	hemA	Glutamyl-tRNA reductase
ctg_00798_gene	613.8003791	681.8989666	-0.15179	0.62576	0.75284	FALSE	gnl_Bacteria_ctg_1	802780	804693	1914	dnaG	DNA primase
ctg_00799_gene	1231.18401	1600.435849	-0.37842	0.19156	0.33505	FALSE	gnl_Bacteria_ctg_1	804887	805879	993	bamD	Outer membrane protein assembly factor BamD
ctg_00800_gene	2233.297554	1150.395043	0.95705	0.0010749	0.0059107	TRUE	gnl_Bacteria_ctg_1	805951	807003	1053	rluD	Ribosomal large subunit pseudouridine synthase D
ctg_00801_gene	1004.383859	485.9086208	1.0476	0.0017635	0.008875	TRUE	gnl_Bacteria_ctg_1	807041	807781	741	yfiH	Polyphenol oxidase
ctg_00802_gene	1193.320795	765.9398756	0.63968	0.016161	0.053166	TRUE	gnl_Bacteria_ctg_1	807822	808382	561	fldP	Flavodoxin FldP
ctg_00803_gene	506.2754039	392.9504321	0.36558	0.23589	0.39216	FALSE	gnl_Bacteria_ctg_1	808439	808918	480	smpB	SsrA-binding protein
ctg_00804_gene	807.5747182	727.6436905	0.15036	0.5615	0.7039	FALSE	gnl_Bacteria_ctg_1	809058	809549	492	coaD	Phosphopantetheine adenylyltransferase
ctg_00805_gene	59.16746688	34.68936079	0.77031	0.042885	0.11198	TRUE	gnl_Bacteria_ctg_1	809551	809814	264	fdx_1	Ferredoxin
ctg_00808_gene	108.2592412	127.5397975	-0.23646	0.45828	0.61091	FALSE	gnl_Bacteria_ctg_1	810452	811888	1437	-	hypothetical protein
ctg_00809_gene	0	0	NA	NA	NA	NA	gnl_Bacteria_ctg_1	811856	812725	870	-	IS5 family transposase IS17
ctg_00810_gene	54.45427462	51.03997029	0.093418	0.9005	0.95035	FALSE	gnl_Bacteria_ctg_1	812941	813564	624	cat	Chloramphenicol acetyltransferase
ctg_00811_gene	480.9096218	389.8467264	0.30286	0.30523	0.46808	FALSE	gnl_Bacteria_ctg_1	814140	814616	477	greA	Transcription elongation factor GreA
ctg_00812_gene	3555.891181	7823.173785	-1.1375	0.00010965	0.00091254	TRUE	gnl_Bacteria_ctg_1	814709	817939	3231	carB	Carbamoyl-phosphate synthase large chain
ctg_00813_gene	2135.438182	4396.264174	-1.0417	0.00022885	0.001683	TRUE	gnl_Bacteria_ctg_1	817953	819092	1140	carA_1	Carbamoyl-phosphate synthase small chain
ctg_00814_gene	87.06635545	71.98801158	0.27436	0.43508	0.59113	FALSE	gnl_Bacteria_ctg_1	819401	819889	489	-	hypothetical protein
ctg_00815_gene	0	0	NA	NA	NA	NA	gnl_Bacteria_ctg_1	819991	820215	225	-	hypothetical protein
ctg_00816_gene	124.8412353	200.1083936	-0.68069	0.050741	0.12732	FALSE	gnl_Bacteria_ctg_1	820371	820910	540	-	hypothetical protein
ctg_00817_gene	79.43386639	130.2646277	-0.71362	0.041761	0.11001	TRUE	gnl_Bacteria_ctg_1	820922	821245	324	-	RNA-binding protein
ctg_00818_gene	5470.004161	2310.92956	1.2431	4.10E-05	0.00038721	TRUE	gnl_Bacteria_ctg_1	821440	822090	651	rlmE	Ribosomal RNA large subunit methyltransferase E
ctg_00819_gene	13141.2322	8773.60518	0.58286	0.02628	0.077043	TRUE	gnl_Bacteria_ctg_1	822190	824112	1923	ftsH	ATP-dependent zinc metalloprotease FtsH
ctg_00820_gene	220.3508621	161.6267331	0.44714	0.13645	0.26212	FALSE	gnl_Bacteria_ctg_1	824282	825133	852	folP_1	Dihydropteroate synthase
ctg_00821_gene	16.07760198	13.56355989	0.24532	0.78635	0.87621	FALSE	gnl_Bacteria_ctg_1	825242	825556	315	-	hypothetical protein
ctg_00822_gene	4.214933472	3.284864422	0.35968	0.89822	0.94875	FALSE	gnl_Bacteria_ctg_1	825589	826272	684	-	hypothetical protein
ctg_00824_gene	14.93322248	24.39916144	-0.70831	0.34174	0.50539	FALSE	gnl_Bacteria_ctg_1	826619	827350	732	-	hypothetical protein
ctg_00825_gene	347.946717	353.7475601	-0.023854	0.89311	0.94716	FALSE	gnl_Bacteria_ctg_1	827522	828028	507	-	hypothetical protein
ctg_00826_gene	4.688930243	5.595365846	-0.25497	0.82926	0.90312	FALSE	gnl_Bacteria_ctg_1	828081	828362	282	-	hypothetical protein
ctg_00827_gene	326.4427501	437.7273202	-0.4232	0.1377	0.26295	FALSE	gnl_Bacteria_ctg_1	828409	829731	1323	-	hypothetical protein
ctg_00828_gene	705.6929403	602.0559107	0.22914	0.42458	0.58398	FALSE	gnl_Bacteria_ctg_1	829859	830848	990	syrM1	HTH-type transcriptional regulator SyrM 1
ctg_00829_gene	26470.05351	53908.8324	-1.0262	0.00043205	0.0027808	TRUE	gnl_Bacteria_ctg_1	831512	833113	1602	-	Isocitrate lyase
ctg_00830_gene	0	0	NA	NA	NA	NA	gnl_Bacteria_ctg_1	833103	833225	123	-	hypothetical protein
ctg_00831_gene	2747.832262	1682.455988	0.70773	0.0079126	0.029771	TRUE	gnl_Bacteria_ctg_1	833372	836473	3102	mexB_2	Multidrug resistance protein MexB
ctg_00832_gene	300.0094436	167.8633979	0.83772	0.0054009	0.021835	TRUE	gnl_Bacteria_ctg_1	836607	837947	1341	-	Magnesium transporter MgtE
ctg_00833_gene	73.33008794	66.26419336	0.14618	0.67984	0.79439	FALSE	gnl_Bacteria_ctg_1	838022	838603	582	-	hypothetical protein
ctg_00834_gene	3737.288089	2785.624407	0.42399	0.13585	0.26175	FALSE	gnl_Bacteria_ctg_1	838686	839591	906	htpX_1	Protease HtpX
ctg_00835_gene	66.25272488	75.47174928	-0.18796	0.66658	0.78448	FALSE	gnl_Bacteria_ctg_1	839767	840639	873	mltF_1	Membrane-bound lytic murein transglycosylase F
ctg_00836_gene	304.8834383	850.5779514	-1.4802	2.11E-07	3.85E-06	TRUE	gnl_Bacteria_ctg_1	841140	842066	927	ttcA	tRNA-cytidine(32) 2-sulfurtransferase
ctg_00837_gene	896.6151646	1176.313935	-0.39171	0.13543	0.2613	FALSE	gnl_Bacteria_ctg_1	842270	842656	387	-	hypothetical protein
ctg_00838_gene	1095.754804	1319.565911	-0.26814	0.48191	0.63138	FALSE	gnl_Bacteria_ctg_1	842754	843869	1116	mltF_2	Membrane-bound lytic murein transglycosylase F
ctg_00839_gene	155.124393	103.738699	0.58047	0.056386	0.13778	FALSE	gnl_Bacteria_ctg_1	844232	844726	495	greB	Transcription elongation factor GreB
ctg_00842_gene	819.8902764	477.1812483	0.78089	0.0057838	0.023069	TRUE	gnl_Bacteria_ctg_1	845432	846499	1068	pdxB	Erythronate-4-phosphate dehydrogenase
ctg_00843_gene	354.1363656	205.822873	0.7829	0.0078962	0.029749	TRUE	gnl_Bacteria_ctg_1	846496	847470	975	epmA	Elongation factor P--(R)-beta-lysine ligase
ctg_00844_gene	3645.017314	1399.03198	1.3815	0.0015785	0.0081045	TRUE	gnl_Bacteria_ctg_1	847563	848798	1236	cca	Multifunctional CCA protein
ctg_00845_gene	14443.61543	14556.1789	-0.0112	0.91098	0.95697	FALSE	gnl_Bacteria_ctg_1	848893	851172	2280	maeB	NADP-dependent malic enzyme
ctg_00846_gene	245.7791955	460.0139466	-0.90431	0.0016627	0.0084593	TRUE	gnl_Bacteria_ctg_1	851312	854188	2877	-	hypothetical protein
ctg_00847_gene	77.21393764	98.91340099	-0.3573	0.47408	0.62288	FALSE	gnl_Bacteria_ctg_1	854365	855114	750	rsmE_1	Ribosomal RNA small subunit methyltransferase E
ctg_00848_gene	288.8292954	506.0848532	-0.80916	0.040098	0.10654	TRUE	gnl_Bacteria_ctg_1	855184	856020	837	metF	5%2C10-methylenetetrahydrofolate reductase
ctg_00849_gene	1463.43092	2940.610679	-1.0068	0.016513	0.053909	TRUE	gnl_Bacteria_ctg_1	856282	857664	1383	ahcY	Adenosylhomocysteinase
ctg_00850_gene	18.60017207	34.65875538	-0.8979	0.097796	0.20829	FALSE	gnl_Bacteria_ctg_1	857856	858626	771	-	hypothetical protein
ctg_00851_gene	39.15462411	75.64995414	-0.95016	0.0087868	0.032276	TRUE	gnl_Bacteria_ctg_1	858828	859346	519	-	hypothetical protein
ctg_00852_gene	13.58971896	10.50727798	0.37113	0.58432	0.72115	FALSE	gnl_Bacteria_ctg_1	859445	859783	339	-	hypothetical protein
ctg_00853_gene	206.1648442	322.1520406	-0.64394	0.13296	0.25779	FALSE	gnl_Bacteria_ctg_1	859780	861492	1713	-	hypothetical protein
ctg_00854_gene	24.639412	18.50920554	0.41272	0.73928	0.84195	FALSE	gnl_Bacteria_ctg_1	861494	861832	339	-	hypothetical protein
ctg_00855_gene	8681.729272	4540.610914	0.9351	0.00067933	0.0040212	TRUE	gnl_Bacteria_ctg_1	862060	863064	1005	-	hypothetical protein
ctg_00856_gene	658.0862995	643.8068512	0.031649	0.85235	0.92	FALSE	gnl_Bacteria_ctg_1	863183	864574	1392	radA	DNA repair protein RadA
ctg_00857_gene	29.603215	35.24409112	-0.25163	0.49985	0.64782	FALSE	gnl_Bacteria_ctg_1	864749	865153	405	-	hypothetical protein
ctg_00858_gene	255.4666158	1168.078944	-2.1929	0.004388	0.018508	TRUE	gnl_Bacteria_ctg_1	865248	866594	1347	alsT_2	Amino-acid carrier protein AlsT
ctg_00859_gene	379.047671	1296.61662	-1.7743	8.72E-10	2.43E-08	TRUE	gnl_Bacteria_ctg_1	866915	868318	1404	cycA_1	D-serine/D-alanine/glycine transporter
ctg_00860_gene	19.07439346	21.54258711	-0.17555	0.81456	0.89246	FALSE	gnl_Bacteria_ctg_1	868452	868685	234	-	hypothetical protein
ctg_00861_gene	1594.736783	1576.269268	0.016804	0.83452	0.90674	FALSE	gnl_Bacteria_ctg_1	868710	869954	1245	lysA	Diaminopimelate decarboxylase
ctg_00862_gene	622.088821	625.8366068	-0.0086655	0.98691	1	FALSE	gnl_Bacteria_ctg_1	869968	870813	846	dapF	Diaminopimelate epimerase
ctg_00863_gene	391.6552846	266.1379118	0.55741	0.044889	0.11631	TRUE	gnl_Bacteria_ctg_1	870871	871512	642	mhpC	2-hydroxy-6-oxononadienedioate/2-hydroxy-6-oxononatrienedioate hydrolase
ctg_00864_gene	229.491067	156.1464111	0.55554	0.058107	0.14063	FALSE	gnl_Bacteria_ctg_1	871513	872448	936	xerC_2	Tyrosine recombinase XerC
ctg_00865_gene	178.020949	264.4900833	-0.57117	0.083935	0.18441	FALSE	gnl_Bacteria_ctg_1	872637	873062	426	-	hypothetical protein
ctg_00866_gene	137.8806806	114.6805233	0.2658	0.39049	0.55364	FALSE	gnl_Bacteria_ctg_1	873243	873737	495	lrp_1	Leucine-responsive regulatory protein
ctg_00867_gene	1587.115706	317.6579262	2.3209	0.0017862	0.0089407	TRUE	gnl_Bacteria_ctg_1	873850	874455	606	rhtC_2	Threonine efflux protein
ctg_00868_gene	3953.202991	3741.711797	0.079324	0.74185	0.84293	FALSE	gnl_Bacteria_ctg_1	874977	875729	753	etfB_1	Electron transfer flavoprotein subunit beta
ctg_00869_gene	3706.74835	4125.666692	-0.15447	0.59325	0.72607	FALSE	gnl_Bacteria_ctg_1	875748	876680	933	etfA_1	Electron transfer flavoprotein subunit alpha
ctg_00870_gene	475.7848717	617.8813248	-0.37702	0.19774	0.34284	FALSE	gnl_Bacteria_ctg_1	876888	877553	666	-	hypothetical protein
ctg_00871_gene	9264.041552	8439.362592	0.13451	0.52398	0.66981	FALSE	gnl_Bacteria_ctg_1	877814	880807	2994	gyrA	DNA gyrase subunit A
ctg_00872_gene	86.53175929	65.2869839	0.40643	0.21284	0.36269	FALSE	gnl_Bacteria_ctg_1	880876	881295	420	-	hypothetical protein
ctg_00873_gene	159.6530667	68.15075617	1.2281	0.0058245	0.023175	TRUE	gnl_Bacteria_ctg_1	881329	882345	1017	-	hypothetical protein
ctg_00874_gene	0	0	NA	NA	NA	NA	gnl_Bacteria_ctg_1	882450	883319	870	-	IS5 family transposase IS17
ctg_00875_gene	275.2485925	1055.079001	-1.9385	3.51E-11	1.51E-09	TRUE	gnl_Bacteria_ctg_1	883569	884648	1080	serC	Phosphoserine aminotransferase
ctg_00876_gene	0	0	NA	NA	NA	NA	gnl_Bacteria_ctg_1	884713	884853	141	-	hypothetical protein
ctg_00877_gene	1769.177102	577.1120846	1.6162	1.15E-08	2.69E-07	TRUE	gnl_Bacteria_ctg_1	885242	886174	933	-	hypothetical protein
ctg_00878_gene	42.82849218	33.97597238	0.33406	0.40315	0.56283	FALSE	gnl_Bacteria_ctg_1	886414	886899	486	-	hypothetical protein
ctg_00879_gene	69.22272322	64.72711332	0.096876	0.72168	0.82732	FALSE	gnl_Bacteria_ctg_1	886912	887826	915	yedA	putative inner membrane transporter YedA
ctg_00880_gene	135.5604218	241.4139546	-0.83257	0.0051572	0.021097	TRUE	gnl_Bacteria_ctg_1	887836	888399	564	-	hypothetical protein
ctg_00881_gene	873.1690827	699.2301605	0.32049	0.23567	0.39216	FALSE	gnl_Bacteria_ctg_1	888426	889661	1236	lolE	Lipoprotein-releasing system transmembrane protein LolE
ctg_00882_gene	290.6266332	287.4809094	0.015701	0.91883	0.96031	FALSE	gnl_Bacteria_ctg_1	889654	890337	684	lolD_1	Lipoprotein-releasing system ATP-binding protein LolD
ctg_00883_gene	100.8531166	66.36460513	0.60377	0.065184	0.15297	FALSE	gnl_Bacteria_ctg_1	890424	892397	1974	-	hypothetical protein
ctg_00884_gene	0	0	NA	NA	NA	NA	gnl_Bacteria_ctg_1	892388	893770	1383	-	hypothetical protein
ctg_00885_gene	0	0	NA	NA	NA	NA	gnl_Bacteria_ctg_1	893775	894374	600	-	hypothetical protein
ctg_00886_gene	0	0	NA	NA	NA	NA	gnl_Bacteria_ctg_1	894374	895015	642	-	hypothetical protein
ctg_00887_gene	6.432555729	5.157302365	0.31878	0.77577	0.86792	FALSE	gnl_Bacteria_ctg_1	895223	895615	393	-	hypothetical protein
ctg_00888_gene	571.0467362	414.8304804	0.46109	0.088466	0.19239	FALSE	gnl_Bacteria_ctg_1	895604	896578	975	lpxP	Lipid A biosynthesis palmitoleoyltransferase
ctg_00889_gene	1075.262256	1087.374774	-0.016161	0.97643	0.99901	FALSE	gnl_Bacteria_ctg_1	896705	897727	1023	-	hypothetical protein
ctg_00890_gene	514.7371825	402.7341941	0.35401	0.18749	0.33001	FALSE	gnl_Bacteria_ctg_1	897724	898527	804	-	hypothetical protein
ctg_00891_gene	188.2362549	786.321012	-2.0626	2.75E-12	1.60E-10	TRUE	gnl_Bacteria_ctg_1	898589	899218	630	purN	Phosphoribosylglycinamide formyltransferase
ctg_00892_gene	795.4124475	3865.696153	-2.281	2.98E-15	3.32E-13	TRUE	gnl_Bacteria_ctg_1	899225	900295	1071	purM	Phosphoribosylformylglycinamidine cyclo-ligase
ctg_00893_gene	522.2598773	789.5440218	-0.59625	0.036972	0.10047	TRUE	gnl_Bacteria_ctg_1	900431	901651	1221	-	hypothetical protein
ctg_00894_gene	155.0980501	174.0100843	-0.16599	0.56595	0.7081	FALSE	gnl_Bacteria_ctg_1	901666	902370	705	hda	DnaA regulatory inactivator Hda
ctg_00895_gene	218.2943772	256.3780481	-0.232	0.3948	0.55692	FALSE	gnl_Bacteria_ctg_1	902491	904290	1800	-	hypothetical protein
ctg_00896_gene	261.8870006	264.2060042	-0.012719	0.96212	0.98654	FALSE	gnl_Bacteria_ctg_1	904300	906711	2412	-	hypothetical protein
ctg_00897_gene	691.0773163	1072.346562	-0.63385	0.026405	0.077248	TRUE	gnl_Bacteria_ctg_1	907045	907458	414	-	hypothetical protein
ctg_00898_gene	434.2895673	682.9246703	-0.65307	0.028953	0.083014	TRUE	gnl_Bacteria_ctg_1	907448	907765	318	-	hypothetical protein
ctg_00899_gene	3549.666773	5456.206018	-0.62021	0.030632	0.086701	TRUE	gnl_Bacteria_ctg_1	907762	908376	615	fliA	RNA polymerase sigma factor FliA
ctg_00900_gene	108.3183983	174.4439599	-0.68749	0.027605	0.079921	TRUE	gnl_Bacteria_ctg_1	908544	909320	777	rlmB_2	23S rRNA (guanosine-2'-O-)-methyltransferase RlmB
ctg_00901_gene	454.3092026	820.1584314	-0.85223	0.0026196	0.012092	TRUE	gnl_Bacteria_ctg_1	909373	910347	975	fbp_2	Fructose-1%2C6-bisphosphatase class 1
ctg_00902_gene	47.56978995	28.01285654	0.76396	0.27573	0.43778	FALSE	gnl_Bacteria_ctg_1	910529	910714	186	-	hypothetical protein
ctg_00903_gene	1219.864476	2389.095405	-0.96974	0.00047482	0.0030087	TRUE	gnl_Bacteria_ctg_1	910790	911362	573	pal_1	Peptidoglycan-associated lipoprotein
ctg_00904_gene	1359.200551	1858.197736	-0.45115	0.11479	0.2304	FALSE	gnl_Bacteria_ctg_1	911417	912703	1287	tolB	Tol-Pal system protein TolB
ctg_00905_gene	489.4540539	381.518109	0.35942	0.23357	0.38976	FALSE	gnl_Bacteria_ctg_1	912905	914242	1338	-	hypothetical protein
ctg_00906_gene	84.97595197	70.93193863	0.26062	0.42048	0.58035	FALSE	gnl_Bacteria_ctg_1	914246	914695	450	exbD_1	Biopolymer transport protein ExbD
ctg_00907_gene	409.6750775	422.1366885	-0.04323	0.82001	0.89619	FALSE	gnl_Bacteria_ctg_1	914695	915393	699	tolQ_1	Tol-Pal system protein TolQ
ctg_00908_gene	26.11673253	30.8984132	-0.24256	0.58949	0.72443	FALSE	gnl_Bacteria_ctg_1	915420	915827	408	ybgC	Acyl-CoA thioesterase YbgC
ctg_00909_gene	1506.286021	933.2302759	0.69069	0.0094683	0.034305	TRUE	gnl_Bacteria_ctg_1	916094	917443	1350	scmP	N-acetylcysteine deacetylase
ctg_00910_gene	9.771176278	4.095818149	1.2544	0.10044	0.21098	FALSE	gnl_Bacteria_ctg_1	917732	917956	225	-	hypothetical protein
ctg_00911_gene	47.7373019	36.17293507	0.40021	0.36012	0.52461	FALSE	gnl_Bacteria_ctg_1	918221	918889	669	-	hypothetical protein
ctg_00912_gene	381.5698252	345.618087	0.14277	0.6368	0.76164	FALSE	gnl_Bacteria_ctg_1	918903	919910	1008	ruvB_1	Holliday junction ATP-dependent DNA helicase RuvB
ctg_00913_gene	215.0827675	174.3276927	0.30309	0.33585	0.49965	FALSE	gnl_Bacteria_ctg_1	920133	920735	603	ruvA	Holliday junction ATP-dependent DNA helicase RuvA
ctg_00914_gene	954.7602005	699.878636	0.44803	0.11365	0.22942	FALSE	gnl_Bacteria_ctg_1	920856	922196	1341	dgt	Deoxyguanosinetriphosphate triphosphohydrolase
ctg_00915_gene	0	0	NA	NA	NA	NA	gnl_Bacteria_ctg_1	922370	922501	132	-	hypothetical protein
ctg_00916_gene	202.7163484	284.1740864	-0.48731	0.083739	0.18412	FALSE	gnl_Bacteria_ctg_1	922513	924150	1638	-	hypothetical protein
ctg_00917_gene	3998.482302	8990.420296	-1.1689	0.0011883	0.0064454	TRUE	gnl_Bacteria_ctg_1	925485	929318	3834	purL	Phosphoribosylformylglycinamidine synthase
ctg_00918_gene	0	1.039536232	#NAME?	0.39664	0.55776	FALSE	gnl_Bacteria_ctg_1	929421	929693	273	-	hypothetical protein
ctg_00919_gene	21.30935925	19.27112305	0.14505	0.80284	0.88401	FALSE	gnl_Bacteria_ctg_1	929767	930291	525	-	hypothetical protein
ctg_00920_gene	0	0	NA	NA	NA	NA	gnl_Bacteria_ctg_1	930644	930769	126	-	hypothetical protein
ctg_00921_gene	91.78854807	69.3979867	0.40342	0.21833	0.36936	FALSE	gnl_Bacteria_ctg_1	930979	932721	1743	tfdB	2%2C4-dichlorophenol 6-monooxygenase
ctg_00922_gene	232.7633874	128.1518217	0.86101	0.0038331	0.016672	TRUE	gnl_Bacteria_ctg_1	932893	933768	876	hcaR_2	Hca operon transcriptional activator HcaR
ctg_00923_gene	43.1948079	24.62908537	0.81049	0.14037	0.26649	FALSE	gnl_Bacteria_ctg_1	933799	934116	318	-	GTP cyclohydrolase 1 type 2
ctg_00924_gene	659.1835184	364.9142862	0.85312	0.0037175	0.016296	TRUE	gnl_Bacteria_ctg_1	934257	935726	1470	-	8'-apo-carotenoid 13%2C14-cleaving dioxygenase
ctg_00925_gene	387.8303516	265.3006237	0.5478	0.065833	0.15385	FALSE	gnl_Bacteria_ctg_1	935953	936756	804	nox	NADH dehydrogenase
ctg_00926_gene	322.1844828	274.8076632	0.22946	0.43439	0.59077	FALSE	gnl_Bacteria_ctg_1	936830	937630	801	paaF_1	2%2C3-dehydroadipyl-CoA hydratase
ctg_00927_gene	56.12676336	49.76520628	0.17355	0.68264	0.79666	FALSE	gnl_Bacteria_ctg_1	937732	938301	570	-	Bifunctional NMN adenylyltransferase/Nudix hydrolase
ctg_00928_gene	59.42081568	59.06886804	0.0085704	1	1	FALSE	gnl_Bacteria_ctg_1	938307	939212	906	argP	HTH-type transcriptional regulator ArgP
ctg_00929_gene	238.7522451	86.04369337	1.4724	0.00034902	0.0023599	TRUE	gnl_Bacteria_ctg_1	939316	939921	606	argO	Arginine exporter protein ArgO
ctg_00930_gene	17.05743222	6.138981356	1.4743	0.015858	0.052446	TRUE	gnl_Bacteria_ctg_1	940498	940938	441	yceI_1	Protein YceI
ctg_00931_gene	99.82476229	168.4182463	-0.75458	0.013471	0.045746	TRUE	gnl_Bacteria_ctg_1	941105	941563	459	bcp	Peroxiredoxin Bcp
ctg_00932_gene	4142.182979	2600.769863	0.67145	0.013848	0.046913	TRUE	gnl_Bacteria_ctg_1	941644	942057	414	-	hypothetical protein
ctg_00933_gene	116.8505824	161.4261912	-0.46621	0.12345	0.24307	FALSE	gnl_Bacteria_ctg_1	942074	942742	669	queC	7-cyano-7-deazaguanine synthase
ctg_00934_gene	62.44460723	81.01456174	-0.3756	0.27426	0.43643	FALSE	gnl_Bacteria_ctg_1	942778	943488	711	queE	7-carboxy-7-deazaguanine synthase
ctg_00935_gene	2591.794074	2060.176096	0.33118	0.21559	0.36593	FALSE	gnl_Bacteria_ctg_1	943620	944441	822	dapD	2%2C3%2C4%2C5-tetrahydropyridine-2%2C6-dicarboxylate N-succinyltransferase
ctg_00936_gene	22158.17905	21280.1798	0.058329	0.83486	0.90674	FALSE	gnl_Bacteria_ctg_1	944760	945482	723	-	hypothetical protein
ctg_00937_gene	55.44903058	65.02249214	-0.22978	0.47401	0.62288	FALSE	gnl_Bacteria_ctg_1	945543	946745	1203	-	hypothetical protein
ctg_00938_gene	334.8472192	1505.831052	-2.169	9.18E-09	2.23E-07	TRUE	gnl_Bacteria_ctg_1	946862	947785	924	ssuR	HTH-type transcriptional regulator SsuR
ctg_00939_gene	721.0439212	2710.118181	-1.9102	2.85E-07	4.96E-06	TRUE	gnl_Bacteria_ctg_1	947840	948901	1062	cysA	Sulfate/thiosulfate import ATP-binding protein CysA
ctg_00940_gene	425.5315686	1458.586244	-1.7772	1.02E-05	0.00011354	TRUE	gnl_Bacteria_ctg_1	948913	949806	894	cysW	Sulfate transport system permease protein CysW
ctg_00941_gene	616.5125619	2082.865998	-1.7564	7.63E-05	0.00067743	TRUE	gnl_Bacteria_ctg_1	949803	950636	834	cysT	Sulfate transport system permease protein CysT
ctg_00942_gene	749.3790552	3702.592577	-2.3048	5.37E-07	8.91E-06	TRUE	gnl_Bacteria_ctg_1	950724	951329	606	-	hypothetical protein
ctg_00943_gene	2040.829429	9264.94957	-2.1826	1.38E-08	3.16E-07	TRUE	gnl_Bacteria_ctg_1	951359	952372	1014	sbp_3	Sulfate-binding protein
ctg_00944_gene	39.33751003	504.5131459	-3.6809	0.026663	0.077757	TRUE	gnl_Bacteria_ctg_1	952551	953558	1008	sbp_4	Sulfate-binding protein
ctg_00945_gene	28.35477331	44.3359781	-0.64489	0.13208	0.25644	FALSE	gnl_Bacteria_ctg_1	953718	954530	813	pabC	Aminodeoxychorismate lyase
ctg_00946_gene	276.1233841	351.890814	-0.34981	0.24136	0.39935	FALSE	gnl_Bacteria_ctg_1	954532	955590	1059	mltG	Endolytic murein transglycosylase
ctg_00947_gene	92.38745712	138.215896	-0.58115	0.08324	0.18331	FALSE	gnl_Bacteria_ctg_1	955593	956204	612	tmk	Thymidylate kinase
ctg_00948_gene	320.4373007	369.6924421	-0.20628	0.4284	0.58661	FALSE	gnl_Bacteria_ctg_1	956288	956704	417	-	hypothetical protein
ctg_00949_gene	292.1275439	630.5289423	-1.11	0.00013665	0.0010979	TRUE	gnl_Bacteria_ctg_1	956813	958441	1629	nadB	L-aspartate oxidase
ctg_00950_gene	683.1793864	1222.425754	-0.83941	0.0051285	0.021058	TRUE	gnl_Bacteria_ctg_1	958678	960060	1383	degQ	Periplasmic pH-dependent serine endoprotease DegQ
ctg_00951_gene	71.2314536	149.8358701	-1.0728	0.00065826	0.0039467	TRUE	gnl_Bacteria_ctg_1	960098	960643	546	-	hypothetical protein
ctg_00952_gene	939.2827406	2119.513137	-1.1741	2.26E-05	0.00022727	TRUE	gnl_Bacteria_ctg_1	960893	962710	1818	lepA	Elongation factor 4
ctg_00953_gene	177.187219	497.1250538	-1.4883	2.78E-07	4.87E-06	TRUE	gnl_Bacteria_ctg_1	962731	963558	828	lepB	Signal peptidase I
ctg_00954_gene	91.14165886	110.9723455	-0.28402	0.35637	0.52073	FALSE	gnl_Bacteria_ctg_1	963583	963954	372	-	hypothetical protein
ctg_00955_gene	252.9526135	290.4699604	-0.19952	0.46115	0.61369	FALSE	gnl_Bacteria_ctg_1	963926	964624	699	rnc	Ribonuclease 3
ctg_00956_gene	1789.932402	1052.958045	0.76546	0.0044852	0.018889	TRUE	gnl_Bacteria_ctg_1	964624	965652	1029	era	GTPase Era
ctg_00957_gene	1.164685715	1.427058467	-0.2931	1	1	FALSE	gnl_Bacteria_ctg_1	965690	965884	195	-	hypothetical protein
ctg_00958_gene	138.4139457	59.12443148	1.2272	0.00013024	0.0010564	TRUE	gnl_Bacteria_ctg_1	965896	966606	711	recO	DNA repair protein RecO
ctg_00959_gene	639.0772474	623.701485	0.035135	0.85596	0.9231	FALSE	gnl_Bacteria_ctg_1	966620	967345	726	pdxJ	Pyridoxine 5'-phosphate synthase
ctg_00960_gene	310.024857	292.2592289	0.085135	0.79116	0.87879	FALSE	gnl_Bacteria_ctg_1	967359	968012	654	-	hypothetical protein
ctg_00961_gene	96.35672878	64.80882328	0.5722	0.096622	0.20658	FALSE	gnl_Bacteria_ctg_1	968149	968982	834	-	hypothetical protein
ctg_00963_gene	951.686185	360.8611782	1.399	0.0027277	0.012508	TRUE	gnl_Bacteria_ctg_1	969385	969840	456	-	hypothetical protein
ctg_00964_gene	39.35189088	19.94955457	0.98008	0.028319	0.081732	TRUE	gnl_Bacteria_ctg_1	969876	970313	438	-	hypothetical protein
ctg_00965_gene	0	0	NA	NA	NA	NA	gnl_Bacteria_ctg_1	970571	971212	642	-	hypothetical protein
ctg_00966_gene	0	0	NA	NA	NA	NA	gnl_Bacteria_ctg_1	971212	971811	600	-	hypothetical protein
ctg_00967_gene	0	0	NA	NA	NA	NA	gnl_Bacteria_ctg_1	971816	973198	1383	-	hypothetical protein
ctg_00968_gene	0	0	NA	NA	NA	NA	gnl_Bacteria_ctg_1	973271	973399	129	-	hypothetical protein
ctg_00969_gene	1360.223897	4670.707451	-1.7798	3.56E-10	1.15E-08	TRUE	gnl_Bacteria_ctg_1	973400	974635	1236	aatA	Aspartate/prephenate aminotransferase
ctg_00970_gene	1202.034487	1645.542721	-0.45309	0.12649	0.2475	FALSE	gnl_Bacteria_ctg_1	974888	975715	828	map_1	Methionine aminopeptidase
ctg_00971_gene	3585.958589	10737.19225	-1.5822	1.30E-08	3.02E-07	TRUE	gnl_Bacteria_ctg_1	976187	976933	747	rpsB	30S ribosomal protein S2
ctg_00972_gene	2409.414587	5780.177312	-1.2624	4.93E-06	6.03E-05	TRUE	gnl_Bacteria_ctg_1	977076	977951	876	tsf	Elongation factor Ts
ctg_00973_gene	737.8680974	1380.90788	-0.90418	0.0038668	0.016766	TRUE	gnl_Bacteria_ctg_1	978641	979084	444	-	hypothetical protein
ctg_00974_gene	513.6843163	1565.933305	-1.6081	0.00015797	0.001254	TRUE	gnl_Bacteria_ctg_1	979330	979944	615	rlpA	Endolytic peptidoglycan transglycosylase RlpA
ctg_00975_gene	751.7488978	853.4169106	-0.183	0.50442	0.65228	FALSE	gnl_Bacteria_ctg_1	980235	981323	1089	mltB	Membrane-bound lytic murein transglycosylase B
ctg_00976_gene	295.1649478	352.4424994	-0.25587	0.33572	0.49965	FALSE	gnl_Bacteria_ctg_1	981531	982184	654	-	hypothetical protein
ctg_00977_gene	210.9476342	226.8944519	-0.10514	0.73314	0.83701	FALSE	gnl_Bacteria_ctg_1	982203	983018	816	queF	NADPH-dependent 7-cyano-7-deazaguanine reductase
ctg_00978_gene	179.4205512	278.5336012	-0.63451	0.032154	0.090278	TRUE	gnl_Bacteria_ctg_1	983018	983791	774	yadH	Inner membrane transport permease YadH
ctg_00979_gene	509.2585644	631.1252399	-0.30953	0.28105	0.44297	FALSE	gnl_Bacteria_ctg_1	983788	984723	936	yadG	putative ABC transporter ATP-binding protein YadG
ctg_00981_gene	154.2646561	132.0865244	0.22392	0.50835	0.65524	FALSE	gnl_Bacteria_ctg_1	985464	986381	918	metR	HTH-type transcriptional regulator MetR
ctg_00982_gene	6.957926907	2.977147409	1.2247	0.16362	0.29661	FALSE	gnl_Bacteria_ctg_1	986419	986592	174	-	hypothetical protein
ctg_00983_gene	23.78758572	17.31290532	0.45836	0.54509	0.68845	FALSE	gnl_Bacteria_ctg_1	987470	987688	219	-	hypothetical protein
ctg_00984_gene	4.513075122	5.443742109	-0.27049	0.8252	0.89975	FALSE	gnl_Bacteria_ctg_1	987850	988200	351	-	hypothetical protein
ctg_00985_gene	18.37678603	9.982093277	0.88047	0.15069	0.27953	FALSE	gnl_Bacteria_ctg_1	988399	989064	666	-	hypothetical protein
ctg_00986_gene	255.3380827	300.7970563	-0.23638	0.48717	0.63587	FALSE	gnl_Bacteria_ctg_1	989165	989863	699	exoX	Exodeoxyribonuclease 10
ctg_00987_gene	1574.700117	5226.766243	-1.7308	7.41E-10	2.14E-08	TRUE	gnl_Bacteria_ctg_1	990402	991652	1251	glyA	Serine hydroxymethyltransferase
ctg_00988_gene	89.24347759	75.56880748	0.23996	0.53526	0.67963	FALSE	gnl_Bacteria_ctg_1	992155	992559	405	rnk	Regulator of nucleoside diphosphate kinase
ctg_00989_gene	606.1041514	280.9340703	1.1093	0.0087831	0.032276	TRUE	gnl_Bacteria_ctg_1	992844	993635	792	-	hypothetical protein
ctg_00990_gene	576.1744293	395.287386	0.5436	0.039416	0.10519	TRUE	gnl_Bacteria_ctg_1	993652	994785	1134	-	TelA-like protein
ctg_00991_gene	1246.954297	546.779895	1.1894	1.89E-05	0.0001924	TRUE	gnl_Bacteria_ctg_1	994819	995736	918	-	hypothetical protein
ctg_00992_gene	2563.542603	242.3081746	3.4032	0.072803	0.16462	FALSE	gnl_Bacteria_ctg_1	995944	997509	1566	ahpF_1	Alkyl hydroperoxide reductase subunit F
ctg_00993_gene	0	0	NA	NA	NA	NA	gnl_Bacteria_ctg_1	997775	998029	255	yfhL	Ferredoxin YfhL
ctg_00994_gene	58.02912506	84.11165705	-0.53553	0.16646	0.30029	FALSE	gnl_Bacteria_ctg_1	998032	999441	1410	rlhA	23S rRNA 5-hydroxycytidine synthase
ctg_00995_gene	11.51853294	7.681754304	0.58445	0.31803	0.48228	FALSE	gnl_Bacteria_ctg_1	999574	999984	411	cueR_1	HTH-type transcriptional regulator CueR
ctg_00996_gene	1417.177246	2209.87806	-0.64095	0.019098	0.060301	TRUE	gnl_Bacteria_ctg_1	1000070	1000693	624	czcD_1	Cadmium%2C cobalt and zinc/H(+)-K(+) antiporter
ctg_00997_gene	1.675676045	4.726554878	-1.496	0.17149	0.30745	FALSE	gnl_Bacteria_ctg_1	1000877	1001128	252	-	hypothetical protein
ctg_00998_gene	0	0	NA	NA	NA	NA	gnl_Bacteria_ctg_1	1001147	1001323	177	-	hypothetical protein
ctg_00999_gene	1530.268436	1707.464076	-0.15807	0.6742	0.79078	FALSE	gnl_Bacteria_ctg_1	1001399	1002178	780	fpr_2	Ferredoxin--NADP reductase
ctg_01000_gene	109.0759479	148.7089417	-0.44716	0.16029	0.29282	FALSE	gnl_Bacteria_ctg_1	1002284	1002988	705	trmO	tRNA (adenine(37)-N6)-methyltransferase
ctg_01001_gene	8.345342471	6.355778328	0.3929	0.70083	0.80961	FALSE	gnl_Bacteria_ctg_1	1003041	1003532	492	-	hypothetical protein
ctg_01002_gene	0	0	NA	NA	NA	NA	gnl_Bacteria_ctg_1	1003663	1004637	975	-	IS701 family transposase ISAba11
ctg_01003_gene	21.39673409	36.97602014	-0.7892	0.061865	0.14704	FALSE	gnl_Bacteria_ctg_1	1004651	1005172	522	-	hypothetical protein
ctg_01004_gene	326.2249681	442.8199913	-0.44085	0.15493	0.2853	FALSE	gnl_Bacteria_ctg_1	1005302	1006558	1257	-	hypothetical protein
ctg_01005_gene	1280.980154	1447.264785	-0.17608	0.58513	0.72183	FALSE	gnl_Bacteria_ctg_1	1006774	1008531	1758	-	hypothetical protein
ctg_01006_gene	9523.926553	7789.523425	0.29002	0.2575	0.41837	FALSE	gnl_Bacteria_ctg_1	1008628	1009005	378	ygiW	Protein YgiW
ctg_01007_gene	378.4557898	605.6158233	-0.67828	0.074931	0.16807	FALSE	gnl_Bacteria_ctg_1	1009159	1009824	666	qseB_1	Transcriptional regulatory protein QseB
ctg_01008_gene	398.3761965	612.3903894	-0.62032	0.040012	0.10644	TRUE	gnl_Bacteria_ctg_1	1009827	1011152	1326	sasA_3	Adaptive-response sensory-kinase SasA
ctg_01009_gene	14.80885408	5.063535868	1.5482	0.023619	0.07119	TRUE	gnl_Bacteria_ctg_1	1011229	1011396	168	-	hypothetical protein
ctg_01010_gene	149.7274302	196.0423921	-0.38883	0.2256	0.3789	FALSE	gnl_Bacteria_ctg_1	1011535	1012434	900	thiE_1	Thiamine-phosphate synthase
ctg_01011_gene	207.9607229	152.8785905	0.44392	0.13747	0.26269	FALSE	gnl_Bacteria_ctg_1	1012472	1013017	546	-	hypothetical protein
ctg_01012_gene	1895.410184	1792.909088	0.080208	0.70651	0.81327	FALSE	gnl_Bacteria_ctg_1	1013032	1015425	2394	mrcB	Penicillin-binding protein 1B
ctg_01013_gene	1597.665098	1844.877811	-0.20756	0.50527	0.65278	FALSE	gnl_Bacteria_ctg_1	1015618	1016556	939	nadK	NAD kinase
ctg_01014_gene	72.10930352	108.2739221	-0.58643	0.095378	0.20486	FALSE	gnl_Bacteria_ctg_1	1016560	1016832	273	-	hypothetical protein
ctg_01015_gene	231.7254889	209.5391557	0.1452	0.59526	0.72788	FALSE	gnl_Bacteria_ctg_1	1016918	1017919	1002	trpD_1	Anthranilate phosphoribosyltransferase
ctg_01016_gene	518.7600071	707.8642736	-0.44841	0.11714	0.23411	FALSE	gnl_Bacteria_ctg_1	1018327	1019670	1344	dctA2	C4-dicarboxylate transport protein 2
ctg_01017_gene	263.7714749	226.2896981	0.22112	0.50895	0.65541	FALSE	gnl_Bacteria_ctg_1	1019823	1020965	1143	mmgC_2	Acyl-CoA dehydrogenase
ctg_01018_gene	11.49438324	62.9543709	-2.4534	0.0012992	0.0069423	TRUE	gnl_Bacteria_ctg_1	1021050	1021568	519	yhbO	Protein/nucleic acid deglycase 2
ctg_01019_gene	3070.301398	2321.943072	0.40305	0.10999	0.22432	FALSE	gnl_Bacteria_ctg_1	1022057	1023166	1110	pheA	Bifunctional chorismate mutase/prephenate dehydratase
ctg_01020_gene	1318.976958	1376.678313	-0.061772	0.96034	0.98654	FALSE	gnl_Bacteria_ctg_1	1023233	1024324	1092	hisC_1	Histidinol-phosphate aminotransferase
ctg_01021_gene	1963.714975	2531.742663	-0.36655	0.21961	0.37108	FALSE	gnl_Bacteria_ctg_1	1024328	1026574	2247	aroA	3-phosphoshikimate 1-carboxyvinyltransferase
ctg_01022_gene	245.9179761	160.871579	0.61227	0.13651	0.26212	FALSE	gnl_Bacteria_ctg_1	1026674	1027036	363	-	hypothetical protein
ctg_01023_gene	0.731413683	0.775044471	-0.083591	1	1	FALSE	gnl_Bacteria_ctg_1	1027278	1027454	177	-	hypothetical protein
ctg_01024_gene	65.49046762	69.08591821	-0.077107	0.76721	0.86284	FALSE	gnl_Bacteria_ctg_1	1027605	1028237	633	-	hypothetical protein
ctg_01025_gene	614.1024746	344.0934981	0.83568	0.0025234	0.011756	TRUE	gnl_Bacteria_ctg_1	1028361	1029143	783	yaaA	Peroxide stress resistance protein YaaA
ctg_01026_gene	0	0	NA	NA	NA	NA	gnl_Bacteria_ctg_1	1029755	1029916	162	-	hypothetical protein
ctg_01027_gene	130.4051651	409.4393642	-1.6506	3.52E-08	7.69E-07	TRUE	gnl_Bacteria_ctg_1	1030353	1031675	1323	adeP	Adenine permease AdeP
ctg_01028_gene	1249.709731	872.2886883	0.51872	0.14691	0.27445	FALSE	gnl_Bacteria_ctg_1	1031752	1032753	1002	-	Adenine deaminase
ctg_01029_gene	19.09162468	9.365988538	1.0274	0.073368	0.16563	FALSE	gnl_Bacteria_ctg_1	1032806	1033150	345	-	hypothetical protein
ctg_01030_gene	54.26195678	27.86558429	0.96146	0.015935	0.052638	TRUE	gnl_Bacteria_ctg_1	1033208	1033759	552	yceJ	Cytochrome b561
ctg_01031_gene	79.44835955	98.2616231	-0.30661	0.28491	0.44728	FALSE	gnl_Bacteria_ctg_1	1033978	1034349	372	-	hypothetical protein
ctg_01032_gene	59.88054391	67.92363315	-0.18183	0.53387	0.67934	FALSE	gnl_Bacteria_ctg_1	1034407	1035000	594	rnhB	Ribonuclease HII
ctg_01033_gene	215.8839109	200.8149731	0.10439	0.84645	0.91682	FALSE	gnl_Bacteria_ctg_1	1035102	1035356	255	csrA	Translational regulator CsrA
ctg_01034_gene	903.0562826	3647.732075	-2.0141	1.93E-12	1.16E-10	TRUE	gnl_Bacteria_ctg_1	1035606	1036886	1281	lysC	Aspartate kinase Ask_LysC
ctg_01035_gene	1741.425452	6413.011766	-1.8807	3.78E-08	8.12E-07	TRUE	gnl_Bacteria_ctg_1	1036951	1039629	2679	alaS	Alanine--tRNA ligase
ctg_01036_gene	675.9095476	621.0679426	0.12208	0.591	0.72523	FALSE	gnl_Bacteria_ctg_1	1040033	1041055	1023	epd	D-erythrose-4-phosphate dehydrogenase
ctg_01037_gene	17.52012314	34.93419836	-0.99563	0.053909	0.13278	FALSE	gnl_Bacteria_ctg_1	1041247	1041543	297	-	hypothetical protein
ctg_01038_gene	1.743625485	1.930295183	-0.14673	1	1	FALSE	gnl_Bacteria_ctg_1	1041587	1041886	300	-	hypothetical protein
ctg_01039_gene	16.50110516	29.39372525	-0.83295	0.065654	0.15365	FALSE	gnl_Bacteria_ctg_1	1041883	1042632	750	-	hypothetical protein
ctg_01040_gene	40.0968046	35.50411334	0.1755	0.62287	0.75013	FALSE	gnl_Bacteria_ctg_1	1042780	1043235	456	lrp_2	Leucine-responsive regulatory protein
ctg_01041_gene	845.8394439	1331.625802	-0.65473	0.022285	0.068275	TRUE	gnl_Bacteria_ctg_1	1043444	1044610	1167	hisZ	ATP phosphoribosyltransferase regulatory subunit
ctg_01042_gene	2893.192825	6322.972717	-1.1279	7.44E-05	0.00066438	TRUE	gnl_Bacteria_ctg_1	1044682	1046001	1320	purA	Adenylosuccinate synthetase
ctg_01043_gene	8.324923945	13.37887336	-0.68445	0.35705	0.52145	FALSE	gnl_Bacteria_ctg_1	1046161	1046469	309	-	hypothetical protein
ctg_01044_gene	3189.600215	1642.544323	0.95744	0.00060063	0.0036246	TRUE	gnl_Bacteria_ctg_1	1046582	1047355	774	loiP	Metalloprotease LoiP
ctg_01045_gene	1919.230683	2834.706626	-0.56267	0.042727	0.11177	TRUE	gnl_Bacteria_ctg_1	1047511	1047993	483	slyD	FKBP-type peptidyl-prolyl cis-trans isomerase SlyD
ctg_01046_gene	192.4301293	170.7532711	0.17242	0.64721	0.77013	FALSE	gnl_Bacteria_ctg_1	1048130	1049416	1287	ndh	NADH dehydrogenase
ctg_01047_gene	207.9641348	370.1674476	-0.83184	0.006267	0.02454	TRUE	gnl_Bacteria_ctg_1	1049660	1050973	1314	-	hypothetical protein
ctg_01048_gene	2870.12175	1544.989969	0.89351	0.013378	0.04554	TRUE	gnl_Bacteria_ctg_1	1051149	1052852	1704	-	hypothetical protein
ctg_01049_gene	30.00718046	21.750174	0.46428	0.34735	0.51039	FALSE	gnl_Bacteria_ctg_1	1052918	1053310	393	paaI	Acyl-coenzyme A thioesterase PaaI
ctg_01050_gene	98.02779284	99.74720953	-0.025086	0.90372	0.95186	FALSE	gnl_Bacteria_ctg_1	1053440	1053838	399	hiuH	5-hydroxyisourate hydrolase
ctg_01051_gene	62.5921489	54.00600289	0.21286	0.56879	0.70948	FALSE	gnl_Bacteria_ctg_1	1053908	1054405	498	-	hypothetical protein
ctg_01052_gene	87.48766444	42.72138664	1.0341	0.020628	0.06376	TRUE	gnl_Bacteria_ctg_1	1054526	1055197	672	czcR	Transcriptional activator protein CzcR
ctg_01053_gene	140.491394	72.47867399	0.95485	0.0026151	0.012091	TRUE	gnl_Bacteria_ctg_1	1055194	1056579	1386	czcS	Sensor protein CzcS
ctg_01054_gene	1504.796386	1069.343437	0.49284	0.060907	0.14546	FALSE	gnl_Bacteria_ctg_1	1056576	1057364	789	-	hypothetical protein
ctg_01055_gene	0	0	NA	NA	NA	NA	gnl_Bacteria_ctg_1	1057553	1057726	174	-	hypothetical protein
ctg_01056_gene	0	0	NA	NA	NA	NA	gnl_Bacteria_ctg_1	1058326	1058454	129	-	hypothetical protein
ctg_01057_gene	46.84484551	31.01508004	0.59492	0.1328	0.25765	FALSE	gnl_Bacteria_ctg_1	1058600	1059160	561	-	hypothetical protein
ctg_01058_gene	72.93446565	107.5850571	-0.56081	0.096859	0.20693	FALSE	gnl_Bacteria_ctg_1	1059139	1060350	1212	-	hypothetical protein
ctg_01059_gene	956.1939429	1661.40099	-0.79703	0.12048	0.23922	FALSE	gnl_Bacteria_ctg_1	1060565	1061995	1431	alaA	Glutamate-pyruvate aminotransferase AlaA
ctg_01060_gene	391.2751496	783.2657576	-1.0013	0.0025784	0.011961	TRUE	gnl_Bacteria_ctg_1	1062225	1062644	420	msrB	Peptide methionine sulfoxide reductase MsrB
ctg_01061_gene	309.3771983	499.5166078	-0.69117	0.11636	0.23305	FALSE	gnl_Bacteria_ctg_1	1062641	1063117	477	bsaA	Glutathione peroxidase BsaA
ctg_01062_gene	342.5130986	566.4805315	-0.72587	0.0096222	0.03457	TRUE	gnl_Bacteria_ctg_1	1063233	1064402	1170	dapL	LL-diaminopimelate aminotransferase
ctg_01063_gene	1407.627185	2176.859286	-0.62898	0.023288	0.070643	TRUE	gnl_Bacteria_ctg_1	1064426	1067092	2667	glnD	Bifunctional uridylyltransferase/uridylyl-removing enzyme
ctg_01064_gene	949.9764458	1591.893689	-0.74478	0.0095869	0.034488	TRUE	gnl_Bacteria_ctg_1	1067119	1068324	1206	purT	Formate-dependent phosphoribosylglycinamide formyltransferase
ctg_01065_gene	14.85934768	7.308864057	1.0237	0.1103	0.22479	FALSE	gnl_Bacteria_ctg_1	1068703	1069050	348	-	hypothetical protein
ctg_01066_gene	154.5434846	85.50158289	0.85399	0.0086655	0.031999	TRUE	gnl_Bacteria_ctg_1	1069047	1069799	753	ygaZ	Inner membrane protein YgaZ
ctg_01067_gene	250.0812003	239.1340935	0.064577	0.79656	0.88053	FALSE	gnl_Bacteria_ctg_1	1069903	1070400	498	-	hypothetical protein
ctg_01068_gene	0	0	NA	NA	NA	NA	gnl_Bacteria_ctg_1	1070478	1070579	102	-	hypothetical protein
ctg_01069_gene	4613.646289	455.9752103	3.3389	5.42E-07	8.92E-06	TRUE	gnl_Bacteria_ctg_1	1070605	1071222	618	sodB_1	Superoxide dismutase [Mn/Fe]
ctg_01070_gene	514.3269421	1127.690541	-1.1326	5.21E-05	0.00048064	TRUE	gnl_Bacteria_ctg_1	1071429	1072520	1092	ychF	Ribosome-binding ATPase YchF
ctg_01071_gene	795.9570346	429.4182176	0.89031	0.015015	0.050075	TRUE	gnl_Bacteria_ctg_1	1072814	1073578	765	-	hypothetical protein
ctg_01072_gene	1549.066252	805.552247	0.94335	0.00074759	0.0043513	TRUE	gnl_Bacteria_ctg_1	1073639	1074787	1149	-	hypothetical protein
ctg_01073_gene	48.73348255	33.19511694	0.55394	0.16194	0.29431	FALSE	gnl_Bacteria_ctg_1	1075024	1075788	765	-	IS5 family transposase ISAba31
ctg_01074_gene	107.1303313	135.8257074	-0.34239	0.27815	0.44061	FALSE	gnl_Bacteria_ctg_1	1076027	1076497	471	decR	DNA-binding transcriptional activator DecR
ctg_01075_gene	548.8135047	928.5977719	-0.75874	0.0045633	0.019189	TRUE	gnl_Bacteria_ctg_1	1076566	1077315	750	yebC	putative transcriptional regulatory protein YebC
ctg_01076_gene	92.59503763	161.8249463	-0.80543	0.0077697	0.029392	TRUE	gnl_Bacteria_ctg_1	1077561	1078115	555	-	hypothetical protein
ctg_01077_gene	0	0	NA	NA	NA	NA	gnl_Bacteria_ctg_1	1078442	1078561	120	-	hypothetical protein
ctg_01079_gene	0	0	NA	NA	NA	NA	gnl_Bacteria_ctg_1	1079154	1080104	951	-	IS481 family transposase ISRel12
ctg_01080_gene	86.39059223	88.57344916	-0.036	0.88208	0.9408	FALSE	gnl_Bacteria_ctg_1	1080191	1081390	1200	intA_1	Prophage integrase IntA
ctg_01081_gene	0.243804561	0	Inf	1	1	FALSE	gnl_Bacteria_ctg_1	1081566	1082483	918	-	IS3 family transposase ISAba2
ctg_01083_gene	133.7993405	156.3314518	-0.22454	0.39993	0.56079	FALSE	gnl_Bacteria_ctg_1	1082910	1083608	699	cnbA_2	Chloronitrobenzene nitroreductase
ctg_01084_gene	66.97733238	85.63814003	-0.35458	0.25152	0.41032	FALSE	gnl_Bacteria_ctg_1	1083704	1084201	498	badR	Transcriptional activatory protein BadR
ctg_01085_gene	43.15374622	30.782028	0.4874	0.22217	0.37426	FALSE	gnl_Bacteria_ctg_1	1084266	1085033	768	crt_2	Short-chain-enoyl-CoA hydratase
ctg_01086_gene	125.4763861	180.1217064	-0.52156	0.077177	0.172	FALSE	gnl_Bacteria_ctg_1	1085329	1086684	1356	genK_2	Gentisate transporter
ctg_01087_gene	270.7774755	271.6434281	-0.0046064	0.97724	0.99947	FALSE	gnl_Bacteria_ctg_1	1086686	1087438	753	etfB_2	Electron transfer flavoprotein subunit beta
ctg_01088_gene	212.5923533	274.8205647	-0.3704	0.22916	0.38442	FALSE	gnl_Bacteria_ctg_1	1087457	1088389	933	etfA_2	Electron transfer flavoprotein subunit alpha
ctg_01089_gene	166.9137315	119.8489405	0.47789	0.13312	0.25791	FALSE	gnl_Bacteria_ctg_1	1088569	1089423	855	tsaQ1	HTH-type transcriptional regulator TsaQ1/TsaQ2
ctg_01090_gene	82.51463746	102.531013	-0.31334	0.32777	0.49156	FALSE	gnl_Bacteria_ctg_1	1089565	1090773	1209	paaJ_1	3-oxoadipyl-CoA/3-oxo-5%2C6-dehydrosuberyl-CoA thiolase
ctg_01091_gene	84.20677623	85.98650685	-0.030174	0.90831	0.95483	FALSE	gnl_Bacteria_ctg_1	1090807	1092327	1521	paaH_1	3-hydroxyadipyl-CoA dehydrogenase
ctg_01092_gene	77.98630068	48.91822524	0.67285	0.069217	0.15962	FALSE	gnl_Bacteria_ctg_1	1092370	1093149	780	echA8_1	putative enoyl-CoA hydratase echA8
ctg_01093_gene	351.7995152	214.4740862	0.71395	0.018786	0.05979	TRUE	gnl_Bacteria_ctg_1	1093404	1094558	1155	acrC	Acryloyl-CoA reductase (NADH)
ctg_01094_gene	408.7909653	373.3620278	0.13079	0.68842	0.80038	FALSE	gnl_Bacteria_ctg_1	1094583	1095779	1197	mmgC_3	Acyl-CoA dehydrogenase
ctg_01095_gene	222.9857262	182.2386896	0.29112	0.3486	0.51153	FALSE	gnl_Bacteria_ctg_1	1096266	1097033	768	fabG_1	3-oxoacyl-[acyl-carrier-protein] reductase FabG
ctg_01096_gene	481.3432161	382.5106561	0.33157	0.29625	0.4586	FALSE	gnl_Bacteria_ctg_1	1097150	1097932	783	menB_1	1%2C4-dihydroxy-2-naphthoyl-CoA synthase
ctg_01097_gene	856.8603033	779.639711	0.13625	0.69757	0.80746	FALSE	gnl_Bacteria_ctg_1	1097946	1099103	1158	acdA_1	Acyl-CoA dehydrogenase
ctg_01098_gene	448.8408972	597.0943292	-0.41175	0.1144	0.2299	FALSE	gnl_Bacteria_ctg_1	1099248	1100885	1638	fadK_1	Medium-chain fatty-acid--CoA ligase
ctg_01099_gene	158.9474363	230.7817521	-0.53798	0.062089	0.14742	FALSE	gnl_Bacteria_ctg_1	1101022	1102365	1344	-	hypothetical protein
ctg_01100_gene	25.32110059	21.0094157	0.2693	0.54332	0.68728	FALSE	gnl_Bacteria_ctg_1	1102511	1103098	588	-	hypothetical protein
ctg_01101_gene	1.262822538	2.252644184	-0.83497	0.6866	0.79927	FALSE	gnl_Bacteria_ctg_1	1103396	1103656	261	-	IS3 family transposase ISAba18
ctg_01102_gene	1.269628713	0	Inf	0.37118	0.53591	FALSE	gnl_Bacteria_ctg_1	1103699	1103926	228	-	IS3 family transposase ISAba34
ctg_01104_gene	10.3869973	3.52076292	1.5608	0.081838	0.18065	FALSE	gnl_Bacteria_ctg_1	1103926	1104243	318	-	IS3 family transposase ISAba29
ctg_01105_gene	0.341941384	0	Inf	1	1	FALSE	gnl_Bacteria_ctg_1	1104383	1104565	183	-	hypothetical protein
ctg_01106_gene	0	0	NA	NA	NA	NA	gnl_Bacteria_ctg_1	1104589	1104723	135	-	hypothetical protein
ctg_01107_gene	0	0	NA	NA	NA	NA	gnl_Bacteria_ctg_1	1105259	1105369	111	-	hypothetical protein
ctg_01108_gene	41.64426875	21.38297666	0.96166	0.019434	0.06087	TRUE	gnl_Bacteria_ctg_1	1105460	1105699	240	-	hypothetical protein
ctg_01109_gene	2110.767789	997.1181751	1.0819	0.042897	0.11198	TRUE	gnl_Bacteria_ctg_1	1105716	1106717	1002	bioB	Biotin synthase
ctg_01110_gene	631.7867458	125.9736789	2.3263	0.0022926	0.010907	TRUE	gnl_Bacteria_ctg_1	1106862	1107062	201	-	hypothetical protein
ctg_01111_gene	454.4559748	446.2950097	0.026143	0.9086	0.95483	FALSE	gnl_Bacteria_ctg_1	1107172	1108266	1095	queG	Epoxyqueuosine reductase
ctg_01112_gene	136.3997402	162.5823943	-0.25333	0.45821	0.61091	FALSE	gnl_Bacteria_ctg_1	1108290	1109771	1482	nnr	Bifunctional NAD(P)H-hydrate repair enzyme Nnr
ctg_01113_gene	574.3143843	308.2192336	0.89788	0.021204	0.065395	TRUE	gnl_Bacteria_ctg_1	1110051	1110596	546	ruvC	Crossover junction endodeoxyribonuclease RuvC
ctg_01114_gene	260.1907937	120.2151855	1.114	0.00025941	0.0018592	TRUE	gnl_Bacteria_ctg_1	1110722	1111288	567	-	hypothetical protein
ctg_01115_gene	46.48764247	36.63239387	0.34373	0.41909	0.57872	FALSE	gnl_Bacteria_ctg_1	1111415	1112053	639	rhtC_3	Threonine efflux protein
ctg_01116_gene	1.946705307	1.9083472	0.028711	1	1	FALSE	gnl_Bacteria_ctg_1	1112037	1112237	201	-	hypothetical protein
ctg_01117_gene	54.53979222	53.84544007	0.018485	0.98855	1	FALSE	gnl_Bacteria_ctg_1	1112384	1112632	249	-	hypothetical protein
ctg_01118_gene	6387.374574	1080.147634	2.564	0.019087	0.060301	TRUE	gnl_Bacteria_ctg_1	1112904	1114469	1566	ahpF_2	Alkyl hydroperoxide reductase subunit F
ctg_01119_gene	1.994236221	3.57862016	-0.84357	0.56646	0.7082	FALSE	gnl_Bacteria_ctg_1	1114704	1114922	219	-	hypothetical protein
ctg_01120_gene	58.97766248	128.7337584	-1.1261	0.00069751	0.0041113	TRUE	gnl_Bacteria_ctg_1	1114947	1115546	600	trmR	tRNA 5-hydroxyuridine methyltransferase
ctg_01121_gene	3.257058759	2.24532819	0.53664	0.71009	0.81699	FALSE	gnl_Bacteria_ctg_1	1115549	1115755	207	-	hypothetical protein
ctg_01122_gene	3911.053366	3000.155835	0.38252	0.53146	0.67658	FALSE	gnl_Bacteria_ctg_1	1116064	1116627	564	ahpC_1	Alkyl hydroperoxide reductase C
ctg_01123_gene	3483.750008	2577.830846	0.43448	0.10183	0.21187	FALSE	gnl_Bacteria_ctg_1	1117150	1121040	3891	-	hypothetical protein
ctg_01124_gene	3494.801135	3564.852391	-0.028632	0.99699	1	FALSE	gnl_Bacteria_ctg_1	1121071	1122180	1110	-	Beta-ketodecanoyl-[acyl-carrier-protein] synthase
ctg_01125_gene	122.8988217	99.61093403	0.3031	0.32536	0.48953	FALSE	gnl_Bacteria_ctg_1	1122297	1122983	687	-	hypothetical protein
ctg_01126_gene	162.2242574	118.2593071	0.45604	0.156	0.28689	FALSE	gnl_Bacteria_ctg_1	1123144	1125150	2007	-	hypothetical protein
ctg_01127_gene	316.3477454	547.7816172	-0.79209	0.0060738	0.023939	TRUE	gnl_Bacteria_ctg_1	1125240	1126955	1716	recD2_1	ATP-dependent RecD-like DNA helicase
ctg_01128_gene	1.80476875	1.528140959	0.24004	0.87463	0.93571	FALSE	gnl_Bacteria_ctg_1	1126986	1127312	327	-	hypothetical protein
ctg_01129_gene	95.65220287	61.39170765	0.63975	0.048693	0.12379	TRUE	gnl_Bacteria_ctg_1	1127585	1128037	453	-	hypothetical protein
ctg_01130_gene	95.39578008	80.00120691	0.2539	0.46642	0.61717	FALSE	gnl_Bacteria_ctg_1	1128177	1128887	711	rsuA	Ribosomal small subunit pseudouridine synthase A
ctg_01131_gene	168.5993044	127.4436916	0.40374	0.24325	0.40129	FALSE	gnl_Bacteria_ctg_1	1128927	1129370	444	-	hypothetical protein
ctg_01132_gene	22.13506626	37.03292501	-0.74247	0.085419	0.18708	FALSE	gnl_Bacteria_ctg_1	1129468	1129815	348	-	hypothetical protein
ctg_01133_gene	23.47264442	42.90836698	-0.87028	0.033278	0.092595	TRUE	gnl_Bacteria_ctg_1	1129930	1130838	909	-	hypothetical protein
ctg_01134_gene	657.1063716	480.04967	0.45294	0.086482	0.18881	FALSE	gnl_Bacteria_ctg_1	1130964	1131443	480	tsaE	tRNA threonylcarbamoyladenosine biosynthesis protein TsaE
ctg_01135_gene	1995.688666	1405.516066	0.50579	0.051457	0.12844	FALSE	gnl_Bacteria_ctg_1	1131433	1133409	1977	mutL	DNA mismatch repair protein MutL
ctg_01136_gene	944.7576633	677.9270402	0.47881	0.087368	0.1903	FALSE	gnl_Bacteria_ctg_1	1133416	1134360	945	miaA	tRNA dimethylallyltransferase
ctg_01137_gene	1773.999513	1493.925497	0.2479	0.50785	0.65491	FALSE	gnl_Bacteria_ctg_1	1134455	1134988	534	hfq	RNA-binding protein Hfq
ctg_01138_gene	1405.54602	1962.871025	-0.48183	0.087067	0.18979	FALSE	gnl_Bacteria_ctg_1	1135107	1136414	1308	surA	Chaperone SurA
ctg_01139_gene	2149.463967	2853.713222	-0.40886	0.17587	0.31308	FALSE	gnl_Bacteria_ctg_1	1136414	1138867	2454	lptD	LPS-assembly protein LptD
ctg_01140_gene	340.2584661	506.8858912	-0.57503	0.073498	0.16579	FALSE	gnl_Bacteria_ctg_1	1138989	1140002	1014	amgK	N-acetylmuramate/N-acetylglucosamine kinase
ctg_01141_gene	148.4197035	251.5052701	-0.76091	0.010824	0.038029	TRUE	gnl_Bacteria_ctg_1	1140003	1140692	690	murU	N-acetylmuramate alpha-1-phosphate uridylyltransferase
ctg_01142_gene	135.8299141	156.1882493	-0.20148	0.45591	0.60946	FALSE	gnl_Bacteria_ctg_1	1140778	1141410	633	rsmG	Ribosomal RNA small subunit methyltransferase G
ctg_01143_gene	109.8820059	186.115146	-0.76024	0.011463	0.039934	TRUE	gnl_Bacteria_ctg_1	1141436	1142218	783	soj	Sporulation initiation inhibitor protein Soj
ctg_01144_gene	86.2915746	151.8833499	-0.81567	0.014233	0.047867	TRUE	gnl_Bacteria_ctg_1	1142215	1143102	888	parB	putative chromosome-partitioning protein ParB
ctg_01145_gene	41.784556	87.29852155	-1.063	0.0018206	0.0090501	TRUE	gnl_Bacteria_ctg_1	1143136	1143774	639	tolQ_2	Tol-Pal system protein TolQ
ctg_01146_gene	23.67868692	38.996283	-0.71975	0.077661	0.17294	FALSE	gnl_Bacteria_ctg_1	1143785	1144207	423	tolR	Tol-Pal system protein TolR
ctg_01147_gene	769.9575907	938.9601412	-0.28628	0.35086	0.51403	FALSE	gnl_Bacteria_ctg_1	1144207	1145934	1728	msbA	Lipid A export ATP-binding/permease protein MsbA
ctg_01148_gene	288.3629057	361.0818787	-0.32444	0.29268	0.45506	FALSE	gnl_Bacteria_ctg_1	1145938	1146942	1005	lpxK	Tetraacyldisaccharide 4'-kinase
ctg_01149_gene	139.568095	156.7104695	-0.16713	0.59289	0.72607	FALSE	gnl_Bacteria_ctg_1	1146955	1147716	762	kdsB	3-deoxy-manno-octulosonate cytidylyltransferase
ctg_01150_gene	96.16911856	104.5073799	-0.11996	0.74517	0.84556	FALSE	gnl_Bacteria_ctg_1	1147731	1148711	981	-	hypothetical protein
ctg_01151_gene	190.6315096	166.8651822	0.1921	0.47292	0.62267	FALSE	gnl_Bacteria_ctg_1	1148727	1149068	342	-	hypothetical protein
ctg_01152_gene	465.0484864	517.9558756	-0.15545	0.61936	0.74655	FALSE	gnl_Bacteria_ctg_1	1149096	1149869	774	ycfH	putative metal-dependent hydrolase YcfH
ctg_01153_gene	247.4576263	331.932602	-0.42371	0.14041	0.26649	FALSE	gnl_Bacteria_ctg_1	1149910	1150524	615	slmA_1	Nucleoid occlusion factor SlmA
ctg_01154_gene	80.09667345	111.4617845	-0.47673	0.14532	0.27265	FALSE	gnl_Bacteria_ctg_1	1150539	1151090	552	-	hypothetical protein
ctg_01155_gene	27.38636124	17.77509252	0.6236	0.17748	0.31497	FALSE	gnl_Bacteria_ctg_1	1151248	1151598	351	-	hypothetical protein
ctg_01156_gene	91.64781258	94.95184619	-0.051096	0.83823	0.90968	FALSE	gnl_Bacteria_ctg_1	1151595	1152230	636	xcpW	Type II secretion system protein J
ctg_01157_gene	107.3346289	95.35969333	0.17066	0.59871	0.7305	FALSE	gnl_Bacteria_ctg_1	1152243	1153211	969	xcpX	Type II secretion system protein K
ctg_01158_gene	473.0988725	258.1031576	0.87419	0.0021371	0.010255	TRUE	gnl_Bacteria_ctg_1	1153365	1153961	597	-	hypothetical protein
ctg_01159_gene	480.5597668	465.4458577	0.046103	0.831	0.90444	FALSE	gnl_Bacteria_ctg_1	1154008	1154721	714	ung	Uracil-DNA glycosylase
ctg_01160_gene	870.4059743	926.6421432	-0.090324	0.78676	0.87621	FALSE	gnl_Bacteria_ctg_1	1154718	1155839	1122	caiD	Carnitinyl-CoA dehydratase
ctg_01161_gene	122.7417358	62.44018296	0.97508	0.0039814	0.017126	TRUE	gnl_Bacteria_ctg_1	1155847	1156362	516	tadA	tRNA-specific adenosine deaminase
ctg_01162_gene	29.9654626	33.43682641	-0.15814	0.67794	0.79316	FALSE	gnl_Bacteria_ctg_1	1156418	1156849	432	-	hypothetical protein
ctg_01163_gene	171.4880622	243.3105163	-0.50469	0.084787	0.18593	FALSE	gnl_Bacteria_ctg_1	1156867	1157550	684	cmk	Cytidylate kinase
ctg_01164_gene	37919.83319	45639.93594	-0.26734	0.38858	0.55217	FALSE	gnl_Bacteria_ctg_1	1157661	1159340	1680	rpsA	30S ribosomal protein S1
ctg_01165_gene	462.9922251	381.2976206	0.28007	0.31337	0.47715	FALSE	gnl_Bacteria_ctg_1	1159504	1159809	306	ihfB	Integration host factor subunit beta
ctg_01166_gene	675.980314	573.2254928	0.23788	0.40335	0.56283	FALSE	gnl_Bacteria_ctg_1	1159833	1160192	360	lapA	Lipopolysaccharide assembly protein A
ctg_01167_gene	789.8221399	755.4363509	0.064218	0.76027	0.85676	FALSE	gnl_Bacteria_ctg_1	1160229	1160909	681	pyrF	Orotidine 5'-phosphate decarboxylase
ctg_01168_gene	1.360959361	0	Inf	0.3591	0.5239	FALSE	gnl_Bacteria_ctg_1	1161023	1161250	228	-	hypothetical protein
ctg_01169_gene	156.9271921	115.5654713	0.44138	0.13195	0.25641	FALSE	gnl_Bacteria_ctg_1	1161373	1162281	909	lysO	Lysine exporter LysO
ctg_01170_gene	545.1193765	617.7188813	-0.18038	0.50922	0.65545	FALSE	gnl_Bacteria_ctg_1	1162350	1163849	1500	-	Baeyer-Villiger monooxygenase
ctg_01171_gene	5696.825242	2121.762052	1.4249	0.046685	0.11985	TRUE	gnl_Bacteria_ctg_1	1163991	1164998	1008	-	putative HTH-type transcriptional regulator
ctg_01172_gene	2135.736372	1483.809969	0.52543	0.043661	0.11376	TRUE	gnl_Bacteria_ctg_1	1165083	1166228	1146	zapE	Cell division protein ZapE
ctg_01173_gene	7087.593956	15146.55522	-1.0956	8.86E-05	0.00075572	TRUE	gnl_Bacteria_ctg_1	1166600	1168765	2166	glcB	Malate synthase G
ctg_01174_gene	1243.403175	1139.598744	0.12577	0.65544	0.77496	FALSE	gnl_Bacteria_ctg_1	1168893	1170341	1449	pchA	4-hydroxybenzaldehyde dehydrogenase (NADP(+))
ctg_01175_gene	679.6010597	486.7810777	0.48142	0.072261	0.16379	FALSE	gnl_Bacteria_ctg_1	1170425	1171087	663	-	hypothetical protein
ctg_01176_gene	127.4672281	210.1262432	-0.72113	0.014206	0.047867	TRUE	gnl_Bacteria_ctg_1	1171164	1171628	465	hpr	HTH-type transcriptional regulator Hpr
ctg_01177_gene	2438.186248	1314.590669	0.89119	0.00089902	0.0050897	TRUE	gnl_Bacteria_ctg_1	1172367	1173890	1524	-	hypothetical protein
ctg_01178_gene	240.9204625	265.8410735	-0.14201	0.74902	0.84855	FALSE	gnl_Bacteria_ctg_1	1174465	1175304	840	thiM	Hydroxyethylthiazole kinase
ctg_01179_gene	394.4515117	376.0645559	0.068868	0.77141	0.86466	FALSE	gnl_Bacteria_ctg_1	1175346	1176440	1095	-	hypothetical protein
ctg_01180_gene	17.28400556	69.30743147	-2.0036	0.2153	0.36579	FALSE	gnl_Bacteria_ctg_1	1176667	1176924	258	-	hypothetical protein
ctg_01181_gene	5262.649411	4086.470721	0.36493	0.15194	0.28129	FALSE	gnl_Bacteria_ctg_1	1177282	1179888	2607	pepN	Aminopeptidase N
ctg_01182_gene	7.729409142	1.376517222	2.4893	0.024031	0.071964	TRUE	gnl_Bacteria_ctg_1	1180105	1180314	210	-	hypothetical protein
ctg_01183_gene	618.0829565	220.6314984	1.4862	0.00083402	0.0047649	TRUE	gnl_Bacteria_ctg_1	1180349	1180795	447	nhaX_1	Stress response protein NhaX
ctg_01184_gene	1886.029833	794.2946898	1.2476	7.36E-06	8.59E-05	TRUE	gnl_Bacteria_ctg_1	1180931	1181374	444	teaD	TRAP-T-associated universal stress protein TeaD
ctg_01185_gene	81.9396535	55.90636338	0.55155	0.12311	0.24274	FALSE	gnl_Bacteria_ctg_1	1181651	1182640	990	aes_2	Acetyl esterase
ctg_01186_gene	18.18819937	18.1670843	0.0016758	0.9971	1	FALSE	gnl_Bacteria_ctg_1	1182725	1183072	348	emrE	Multidrug transporter EmrE
ctg_01187_gene	99.39840875	261.5128391	-1.3956	5.54E-06	6.68E-05	TRUE	gnl_Bacteria_ctg_1	1183132	1184307	1176	ydcO_1	Inner membrane protein YdcO
ctg_01188_gene	16.44676807	40.33839599	-1.2943	0.0022966	0.010908	TRUE	gnl_Bacteria_ctg_1	1184383	1185039	657	leuE	Leucine efflux protein
ctg_01189_gene	2160.49919	1849.444571	0.22427	0.38525	0.54996	FALSE	gnl_Bacteria_ctg_1	1185113	1186090	978	tal	Transaldolase
ctg_01190_gene	35.20314523	50.4670908	-0.51964	0.15805	0.2899	FALSE	gnl_Bacteria_ctg_1	1186180	1187070	891	yahB	putative HTH-type transcriptional regulator YahB
ctg_01191_gene	9.097062368	5.837909623	0.63995	0.42499	0.58426	FALSE	gnl_Bacteria_ctg_1	1187170	1187601	432	-	hypothetical protein
ctg_01192_gene	205.6094136	155.2667669	0.40516	0.19285	0.33639	FALSE	gnl_Bacteria_ctg_1	1187775	1189970	2196	-	hypothetical protein
ctg_01193_gene	1641.116337	787.6644208	1.059	0.046633	0.11983	TRUE	gnl_Bacteria_ctg_1	1190028	1191545	1518	fadI	3-ketoacyl-CoA thiolase FadI
ctg_01194_gene	604.2917659	365.4395676	0.72561	0.11263	0.22871	FALSE	gnl_Bacteria_ctg_1	1191786	1193177	1392	hcaB_1	3-phenylpropionate-dihydrodiol/cinnamic acid-dihydrodiol dehydrogenase
ctg_01195_gene	447.6155964	365.2518817	0.29337	0.61429	0.74269	FALSE	gnl_Bacteria_ctg_1	1193326	1194180	855	-	hypothetical protein
ctg_01196_gene	244.8586513	294.3148028	-0.26541	0.31727	0.48179	FALSE	gnl_Bacteria_ctg_1	1194252	1195505	1254	-	hypothetical protein
ctg_01197_gene	387.5929404	612.1894641	-0.65944	0.019852	0.06191	TRUE	gnl_Bacteria_ctg_1	1195557	1196027	471	-	hypothetical protein
ctg_01198_gene	833.3181508	1287.613348	-0.62776	0.02712	0.078925	TRUE	gnl_Bacteria_ctg_1	1196161	1198278	2118	ruvB_2	Holliday junction ATP-dependent DNA helicase RuvB
ctg_01199_gene	129.9243788	78.74064028	0.72249	0.03142	0.088664	TRUE	gnl_Bacteria_ctg_1	1198287	1198721	435	-	hypothetical protein
ctg_01200_gene	1053.622072	797.6440055	0.40154	0.13198	0.25641	FALSE	gnl_Bacteria_ctg_1	1198766	1199926	1161	adh1	Long-chain-alcohol dehydrogenase 1
ctg_01201_gene	199.4906927	161.8371665	0.30178	0.29799	0.46098	FALSE	gnl_Bacteria_ctg_1	1200047	1200553	507	-	Putative low molecular weight protein-tyrosine-phosphatase
ctg_01202_gene	191.9878569	142.8691273	0.42632	0.15335	0.28294	FALSE	gnl_Bacteria_ctg_1	1200557	1201597	1041	murB	UDP-N-acetylenolpyruvoylglucosamine reductase
ctg_01203_gene	343.3858074	296.7334666	0.21066	0.46206	0.61462	FALSE	gnl_Bacteria_ctg_1	1201599	1202738	1140	-	hypothetical protein
ctg_01204_gene	1124.718029	1058.097526	0.088091	0.75294	0.8516	FALSE	gnl_Bacteria_ctg_1	1202738	1203781	1044	menH_2	2-succinyl-6-hydroxy-2%2C4-cyclohexadiene-1-carboxylate synthase
ctg_01205_gene	1809.030695	1805.306361	0.0029732	0.96165	0.98654	FALSE	gnl_Bacteria_ctg_1	1203845	1205515	1671	-	hypothetical protein
ctg_01206_gene	552.5544718	418.1578538	0.40207	0.15767	0.28958	FALSE	gnl_Bacteria_ctg_1	1206013	1207020	1008	-	hypothetical protein
ctg_01207_gene	3501.023677	3457.050746	0.018235	0.93168	0.97031	FALSE	gnl_Bacteria_ctg_1	1207260	1208819	1560	-	putative protein
ctg_01208_gene	740.1198471	674.023753	0.13496	0.61642	0.74398	FALSE	gnl_Bacteria_ctg_1	1208842	1209444	603	-	hypothetical protein
ctg_01209_gene	568.2757652	432.9686549	0.39233	0.14697	0.27445	FALSE	gnl_Bacteria_ctg_1	1209441	1210220	780	-	putative protein
ctg_01210_gene	306.8993254	153.6155499	0.99844	0.0017264	0.0087353	TRUE	gnl_Bacteria_ctg_1	1210234	1210968	735	-	hypothetical protein
ctg_01211_gene	113.4452302	65.12993826	0.8006	0.018876	0.05994	TRUE	gnl_Bacteria_ctg_1	1211047	1211478	432	-	hypothetical protein
ctg_01212_gene	0	0	NA	NA	NA	NA	gnl_Bacteria_ctg_1	1211637	1211831	195	-	IS5 family transposase IS17
ctg_01213_gene	0	0	NA	NA	NA	NA	gnl_Bacteria_ctg_1	1211954	1212514	561	-	IS5 family transposase IS17
ctg_01214_gene	518.7747592	401.068144	0.37126	0.16999	0.30538	FALSE	gnl_Bacteria_ctg_1	1212582	1213652	1071	dadX_1	Alanine racemase%2C catabolic
ctg_01215_gene	233.6772231	392.8881402	-0.7496	0.0083485	0.031064	TRUE	gnl_Bacteria_ctg_1	1213701	1215143	1443	dnaB_1	Replicative DNA helicase
ctg_01216_gene	1672.040657	5907.696123	-1.821	4.32E-11	1.81E-09	TRUE	gnl_Bacteria_ctg_1	1215360	1215806	447	rplI	50S ribosomal protein L9
ctg_01217_gene	30.55636541	183.2244491	-2.5841	2.34E-14	2.17E-12	TRUE	gnl_Bacteria_ctg_1	1215816	1216043	228	rpsR	30S ribosomal protein S18
ctg_01218_gene	675.1822835	3487.02287	-2.3686	2.55E-16	3.39E-14	TRUE	gnl_Bacteria_ctg_1	1216056	1216442	387	rpsF	30S ribosomal protein S6
ctg_01219_gene	631.703089	2041.471067	-1.6923	3.96E-07	6.74E-06	TRUE	gnl_Bacteria_ctg_1	1216876	1217754	879	cyoE	Protoheme IX farnesyltransferase
ctg_01220_gene	321.5543285	1508.424774	-2.2299	7.74E-15	8.30E-13	TRUE	gnl_Bacteria_ctg_1	1217765	1218091	327	cyoD	Cytochrome bo(3) ubiquinol oxidase subunit 4
ctg_01221_gene	1212.223775	5894.230589	-2.2816	1.08E-15	1.36E-13	TRUE	gnl_Bacteria_ctg_1	1218091	1218708	618	cyoC	Cytochrome bo(3) ubiquinol oxidase subunit 3
ctg_01222_gene	8057.384267	40123.54892	-2.3161	7.83E-14	6.42E-12	TRUE	gnl_Bacteria_ctg_1	1218713	1220701	1989	cyoB	Cytochrome bo(3) ubiquinol oxidase subunit 1
ctg_01223_gene	3920.315725	16171.23291	-2.0444	7.37E-13	5.01E-11	TRUE	gnl_Bacteria_ctg_1	1220705	1221808	1104	cyoA	Cytochrome bo(3) ubiquinol oxidase subunit 2
ctg_01225_gene	1122.323507	675.9813456	0.73143	0.026495	0.077431	TRUE	gnl_Bacteria_ctg_1	1222109	1222903	795	-	hypothetical protein
ctg_01226_gene	14790.6865	13194.16302	0.16479	0.44805	0.60316	FALSE	gnl_Bacteria_ctg_1	1223304	1225682	2379	ppsA	Phosphoenolpyruvate synthase
ctg_01227_gene	608.5266774	370.2473709	0.71683	0.0091929	0.033503	TRUE	gnl_Bacteria_ctg_1	1225837	1226673	837	ppsR	Phosphoenolpyruvate synthase regulatory protein
ctg_01228_gene	50.32386562	40.86235731	0.30047	0.50379	0.65177	FALSE	gnl_Bacteria_ctg_1	1226907	1227470	564	-	hypothetical protein
ctg_01229_gene	2197.230711	577.1152746	1.9288	1.66E-11	7.70E-10	TRUE	gnl_Bacteria_ctg_1	1227767	1228771	1005	fgd	F420-dependent glucose-6-phosphate dehydrogenase
ctg_01230_gene	2518.951181	506.6741889	2.3137	2.89E-15	3.32E-13	TRUE	gnl_Bacteria_ctg_1	1228927	1229379	453	-	hypothetical protein
ctg_01231_gene	1028.908946	553.9563576	0.89327	0.0021273	0.010243	TRUE	gnl_Bacteria_ctg_1	1229623	1230039	417	-	hypothetical protein
ctg_01232_gene	411.3939918	582.4536283	-0.50162	0.074362	0.16692	FALSE	gnl_Bacteria_ctg_1	1230386	1231474	1089	prfA	Peptide chain release factor RF1
ctg_01233_gene	764.1537518	594.5447636	0.36208	0.17181	0.30745	FALSE	gnl_Bacteria_ctg_1	1231474	1232292	819	prmC_1	Release factor glutamine methyltransferase
ctg_01234_gene	262.6344808	80.16540496	1.712	0.0095762	0.034488	TRUE	gnl_Bacteria_ctg_1	1232464	1232817	354	-	hypothetical protein
ctg_01235_gene	135.255474	103.6009185	0.38465	0.21802	0.36927	FALSE	gnl_Bacteria_ctg_1	1233045	1234163	1119	rhaR	HTH-type transcriptional activator RhaR
ctg_01236_gene	154.3444552	168.7155192	-0.12844	0.66486	0.78311	FALSE	gnl_Bacteria_ctg_1	1234205	1234978	774	-	putative oxidoreductase
ctg_01237_gene	266.5464972	242.4514438	0.13669	0.8947	0.94736	FALSE	gnl_Bacteria_ctg_1	1235226	1236362	1137	mmgC_4	Acyl-CoA dehydrogenase
ctg_01238_gene	272.7031871	214.2901991	0.34777	0.61068	0.7409	FALSE	gnl_Bacteria_ctg_1	1236630	1238276	1647	acsA_1	Acetyl-coenzyme A synthetase
ctg_01239_gene	4467.07479	1352.869528	1.7233	0.0056105	0.022474	TRUE	gnl_Bacteria_ctg_1	1238532	1239062	531	-	hypothetical protein
ctg_01240_gene	204.1244051	238.4507579	-0.22424	0.4805	0.63007	FALSE	gnl_Bacteria_ctg_1	1239531	1240316	786	moeB	Molybdopterin-synthase adenylyltransferase
ctg_01241_gene	1174.22475	1375.179246	-0.22791	0.4655	0.61713	FALSE	gnl_Bacteria_ctg_1	1240375	1241673	1299	-	putative protein
ctg_01242_gene	28.7200959	15.45794582	0.89371	0.061583	0.1465	FALSE	gnl_Bacteria_ctg_1	1241843	1242223	381	folB	Dihydroneopterin aldolase
ctg_01243_gene	35.74739794	48.83339782	-0.45003	0.19707	0.34212	FALSE	gnl_Bacteria_ctg_1	1242180	1242617	438	-	hypothetical protein
ctg_01244_gene	259.9301125	170.7764318	0.60601	0.088817	0.1927	FALSE	gnl_Bacteria_ctg_1	1243216	1243917	702	-	hypothetical protein
ctg_01245_gene	36.37474943	28.77030451	0.33836	0.43915	0.5948	FALSE	gnl_Bacteria_ctg_1	1244195	1244896	702	-	hypothetical protein
ctg_01246_gene	266.1254276	467.8715771	-0.81401	0.0047893	0.0199	TRUE	gnl_Bacteria_ctg_1	1245041	1245676	636	coq7	3-demethoxyubiquinol 3-hydroxylase
ctg_01247_gene	283.3285275	356.4593815	-0.33126	0.25508	0.41468	FALSE	gnl_Bacteria_ctg_1	1245680	1246999	1320	lplT	Lysophospholipid transporter LplT
ctg_01248_gene	1555.594073	1664.639285	-0.097744	0.76676	0.86284	FALSE	gnl_Bacteria_ctg_1	1247174	1249930	2757	bamA_1	Outer membrane protein assembly factor BamA
ctg_01249_gene	1762.233	2676.817767	-0.60311	0.026712	0.077819	TRUE	gnl_Bacteria_ctg_1	1249967	1254490	4524	-	hypothetical protein
ctg_01250_gene	73.2660943	55.72112418	0.39492	0.36683	0.531	FALSE	gnl_Bacteria_ctg_1	1254826	1255026	201	-	hypothetical protein
ctg_01251_gene	56.96345698	34.36567036	0.72907	0.057938	0.14046	FALSE	gnl_Bacteria_ctg_1	1255340	1255543	204	-	hypothetical protein
ctg_01252_gene	3.077360146	3.665070663	-0.25215	0.89713	0.94873	FALSE	gnl_Bacteria_ctg_1	1255632	1255826	195	-	hypothetical protein
ctg_01253_gene	1774.064692	1420.024067	0.32114	0.20384	0.35115	FALSE	gnl_Bacteria_ctg_1	1255816	1257087	1272	xseA_1	Exodeoxyribonuclease 7 large subunit
ctg_01254_gene	642.3466694	860.721249	-0.42219	0.12461	0.24484	FALSE	gnl_Bacteria_ctg_1	1257438	1257872	435	-	hypothetical protein
ctg_01255_gene	95.46262409	186.2345412	-0.96411	0.0017565	0.0088556	TRUE	gnl_Bacteria_ctg_1	1257987	1258346	360	-	hypothetical protein
ctg_01256_gene	0	0	NA	NA	NA	NA	gnl_Bacteria_ctg_1	1258515	1259489	975	-	IS701 family transposase ISAba11
ctg_01257_gene	4.777298209	8.504493564	-0.83203	0.28003	0.44257	FALSE	gnl_Bacteria_ctg_1	1259662	1259931	270	-	hypothetical protein
ctg_01258_gene	14110.86313	34519.31671	-1.2906	7.36E-06	8.59E-05	TRUE	gnl_Bacteria_ctg_1	1260229	1262868	2640	acnB	Aconitate hydratase B
ctg_01259_gene	2.024423604	0.659329991	1.6184	0.59758	0.73008	FALSE	gnl_Bacteria_ctg_1	1263331	1263552	222	-	hypothetical protein
ctg_01260_gene	267.7846409	315.7717844	-0.23781	0.38637	0.55066	FALSE	gnl_Bacteria_ctg_1	1263677	1264900	1224	gltS_2	Sodium/glutamate symporter
ctg_01261_gene	151.646497	108.6433058	0.48111	0.40272	0.56279	FALSE	gnl_Bacteria_ctg_1	1265053	1265916	864	-	hypothetical protein
ctg_01262_gene	40.55730134	25.59166283	0.66429	0.10207	0.21204	FALSE	gnl_Bacteria_ctg_1	1266034	1266492	459	-	hypothetical protein
ctg_01263_gene	20.39067228	54.17672815	-1.4098	0.00028758	0.0020298	TRUE	gnl_Bacteria_ctg_1	1266575	1266793	219	-	hypothetical protein
ctg_01264_gene	0	0	NA	NA	NA	NA	gnl_Bacteria_ctg_1	1267150	1267533	384	-	hypothetical protein
ctg_01265_gene	0	0	NA	NA	NA	NA	gnl_Bacteria_ctg_1	1267530	1267865	336	-	hypothetical protein
ctg_01266_gene	0	0	NA	NA	NA	NA	gnl_Bacteria_ctg_1	1267940	1269565	1626	-	IS66 family transposase ISAba16
ctg_01267_gene	238.4588121	278.9390016	-0.22621	0.4584	0.61091	FALSE	gnl_Bacteria_ctg_1	1269917	1271203	1287	brnQ	Branched-chain amino acid transport system 2 carrier protein
ctg_01268_gene	1669.110137	1100.610644	0.60077	0.059519	0.14281	FALSE	gnl_Bacteria_ctg_1	1271554	1272348	795	map_2	Methionine aminopeptidase
ctg_01269_gene	217.1274973	328.5411983	-0.59753	0.038749	0.10388	TRUE	gnl_Bacteria_ctg_1	1272581	1273480	900	dmlR_1	HTH-type transcriptional regulator DmlR
ctg_01270_gene	60.8148128	79.1552963	-0.38026	0.35243	0.51579	FALSE	gnl_Bacteria_ctg_1	1273793	1274701	909	-	hypothetical protein
ctg_01271_gene	52.70076797	42.2877927	0.31758	0.41523	0.57596	FALSE	gnl_Bacteria_ctg_1	1274862	1275560	699	cobB	NAD-dependent protein deacylase
ctg_01272_gene	116.8544259	74.87763807	0.64211	0.050938	0.1276	FALSE	gnl_Bacteria_ctg_1	1275579	1276511	933	menH_3	2-succinyl-6-hydroxy-2%2C4-cyclohexadiene-1-carboxylate synthase
ctg_01273_gene	49.33492272	31.98781996	0.62509	0.12425	0.2443	FALSE	gnl_Bacteria_ctg_1	1276542	1277078	537	-	hypothetical protein
ctg_01274_gene	437.5532127	302.1918969	0.53399	0.10709	0.21959	FALSE	gnl_Bacteria_ctg_1	1277243	1279267	2025	fadH_1	2%2C4-dienoyl-CoA reductase
ctg_01275_gene	18.98591318	10.85090425	0.80711	0.21565	0.36593	FALSE	gnl_Bacteria_ctg_1	1279414	1279824	411	-	hypothetical protein
ctg_01276_gene	3038.968738	2414.50419	0.33185	0.32111	0.48471	FALSE	gnl_Bacteria_ctg_1	1279894	1281006	1113	-	hypothetical protein
ctg_01277_gene	1044.896448	512.6389521	1.0273	0.00019061	0.00146	TRUE	gnl_Bacteria_ctg_1	1281063	1281497	435	-	hypothetical protein
ctg_01278_gene	2529.902596	4203.463539	-0.7325	0.0091779	0.033492	TRUE	gnl_Bacteria_ctg_1	1281724	1283364	1641	pyrG	CTP synthase
ctg_01279_gene	851.5866462	1727.249375	-1.0203	0.00023471	0.001713	TRUE	gnl_Bacteria_ctg_1	1283396	1284253	858	kdsA	2-dehydro-3-deoxyphosphooctonate aldolase
ctg_01280_gene	942.0057597	2675.855657	-1.5062	1.19E-07	2.28E-06	TRUE	gnl_Bacteria_ctg_1	1284313	1285602	1290	eno	Enolase
ctg_01281_gene	101.8870603	104.2699763	-0.033353	0.90476	0.95223	FALSE	gnl_Bacteria_ctg_1	1285610	1286002	393	ftsB	Cell division protein FtsB
ctg_01282_gene	93.37551922	96.31127403	-0.04466	0.91812	0.96031	FALSE	gnl_Bacteria_ctg_1	1285971	1286684	714	ispD	2-C-methyl-D-erythritol 4-phosphate cytidylyltransferase
ctg_01283_gene	255.8532367	361.1932873	-0.49745	0.10616	0.21841	FALSE	gnl_Bacteria_ctg_1	1286796	1287935	1140	mrdB	Peptidoglycan glycosyltransferase MrdB
ctg_01284_gene	85.74512871	186.7390013	-1.1229	0.00029809	0.0020725	TRUE	gnl_Bacteria_ctg_1	1288134	1288436	303	-	hypothetical protein
ctg_01285_gene	0	0	NA	NA	NA	NA	gnl_Bacteria_ctg_1	1288440	1288541	102	-	hypothetical protein
ctg_01286_gene	2301.731713	7660.587718	-1.7347	7.88E-07	1.21E-05	TRUE	gnl_Bacteria_ctg_1	1288567	1289712	1146	cydB_1	Cytochrome bd-I ubiquinol oxidase subunit 2
ctg_01287_gene	4493.904092	12783.46075	-1.5082	0.0011385	0.0062115	TRUE	gnl_Bacteria_ctg_1	1289709	1291292	1584	cydA	Cytochrome bd ubiquinol oxidase subunit 1
ctg_01288_gene	40.98892406	47.95849423	-0.22655	0.54177	0.68595	FALSE	gnl_Bacteria_ctg_1	1291292	1291483	192	-	hypothetical protein
ctg_01289_gene	149.6904377	675.6545129	-2.1743	0.30406	0.46707	FALSE	gnl_Bacteria_ctg_1	1291950	1293044	1095	-	hypothetical protein
ctg_01290_gene	2490.149294	1227.471329	1.0205	0.041075	0.10845	TRUE	gnl_Bacteria_ctg_1	1293360	1293773	414	-	hypothetical protein
ctg_01291_gene	253.2215766	115.5789873	1.1315	0.0052581	0.021448	TRUE	gnl_Bacteria_ctg_1	1293805	1294074	270	-	hypothetical protein
ctg_01292_gene	237.9642845	312.0465976	-0.39102	0.20711	0.35512	FALSE	gnl_Bacteria_ctg_1	1294161	1295033	873	Hgd	2-(hydroxymethyl)glutarate dehydrogenase
ctg_01293_gene	222.2052426	182.0258551	0.28775	0.29875	0.4617	FALSE	gnl_Bacteria_ctg_1	1295096	1296193	1098	phaC	Poly(3-hydroxyalkanoate) polymerase subunit PhaC
ctg_01294_gene	1022.8388	1070.114149	-0.065186	0.86891	0.93246	FALSE	gnl_Bacteria_ctg_1	1296336	1297523	1188	metZ	O-succinylhomoserine sulfhydrylase
ctg_01295_gene	277.079177	297.7660866	-0.10388	0.74195	0.84293	FALSE	gnl_Bacteria_ctg_1	1297552	1297881	330	ybaB	Nucleoid-associated protein YbaB
ctg_01296_gene	515.8652136	478.1058133	0.10966	0.71062	0.81699	FALSE	gnl_Bacteria_ctg_1	1297895	1298491	597	recR	Recombination protein RecR
ctg_01297_gene	744.5235262	528.4448863	0.49456	0.076672	0.17115	FALSE	gnl_Bacteria_ctg_1	1298670	1299812	1143	rnd_1	Ribonuclease D
ctg_01298_gene	100.3030351	127.4949036	-0.34607	0.35234	0.51579	FALSE	gnl_Bacteria_ctg_1	1299943	1300248	306	ycgL	Protein YcgL
ctg_01299_gene	90.7017886	139.6100097	-0.6222	0.047301	0.12088	TRUE	gnl_Bacteria_ctg_1	1300270	1300653	384	-	hypothetical protein
ctg_01300_gene	467.4737858	659.1264077	-0.49567	0.078634	0.17497	FALSE	gnl_Bacteria_ctg_1	1300675	1301526	852	-	hypothetical protein
ctg_01301_gene	139.1957426	156.4131966	-0.16825	0.61605	0.74385	FALSE	gnl_Bacteria_ctg_1	1301540	1302727	1188	-	hypothetical protein
ctg_01302_gene	227.8890432	338.0668321	-0.56898	0.042127	0.1108	TRUE	gnl_Bacteria_ctg_1	1302831	1304039	1209	trpB_1	Tryptophan synthase beta chain
ctg_01303_gene	258.6592484	304.2652579	-0.23428	0.57618	0.71419	FALSE	gnl_Bacteria_ctg_1	1304166	1304597	432	-	A-adding tRNA nucleotidyltransferase
ctg_01304_gene	270.270441	145.8473451	0.88994	0.0030949	0.014053	TRUE	gnl_Bacteria_ctg_1	1304702	1305082	381	-	hypothetical protein
ctg_01305_gene	887.6904664	601.8649949	0.56062	0.050781	0.12732	FALSE	gnl_Bacteria_ctg_1	1305234	1305467	234	-	hypothetical protein
ctg_01306_gene	4217.282817	1532.607031	1.4603	7.92E-05	0.00069629	TRUE	gnl_Bacteria_ctg_1	1305689	1306051	363	-	hypothetical protein
ctg_01307_gene	233.0790972	64.90297884	1.8445	5.92E-07	9.59E-06	TRUE	gnl_Bacteria_ctg_1	1306149	1306472	324	-	hypothetical protein
ctg_01308_gene	201.4592423	134.5481424	0.58237	0.055468	0.13601	FALSE	gnl_Bacteria_ctg_1	1306396	1307973	1578	-	hypothetical protein
ctg_01309_gene	299.9569804	191.1136722	0.65032	0.027857	0.080565	TRUE	gnl_Bacteria_ctg_1	1307985	1309487	1503	-	putative zinc protease
ctg_01310_gene	137.9027494	155.460618	-0.1729	0.53483	0.67963	FALSE	gnl_Bacteria_ctg_1	1309558	1310664	1107	ftsY	Signal recognition particle receptor FtsY
ctg_01311_gene	25.53768045	28.13739204	-0.13986	0.81177	0.89068	FALSE	gnl_Bacteria_ctg_1	1310838	1311527	690	-	hypothetical protein
ctg_01312_gene	3323.286964	1417.149156	1.2296	1.80E-05	0.00018557	TRUE	gnl_Bacteria_ctg_1	1311719	1312312	594	-	hypothetical protein
ctg_01313_gene	102.3374522	219.8725211	-1.1033	0.14596	0.2733	FALSE	gnl_Bacteria_ctg_1	1312512	1313165	654	-	hypothetical protein
ctg_01319_gene	0	0	NA	NA	NA	NA	gnl_Bacteria_ctg_1	1320014	1320574	561	-	IS5 family transposase IS17
ctg_01320_gene	0	0	NA	NA	NA	NA	gnl_Bacteria_ctg_1	1320697	1320891	195	-	IS5 family transposase IS17
ctg_01321_gene	67.0280506	76.31375366	-0.18718	0.51062	0.65695	FALSE	gnl_Bacteria_ctg_1	1321045	1321623	579	-	hypothetical protein
ctg_01322_gene	44.84226612	67.98271377	-0.60031	0.10113	0.21154	FALSE	gnl_Bacteria_ctg_1	1321835	1322335	501	-	hypothetical protein
ctg_01323_gene	154.9663316	124.0122712	0.32147	0.33631	0.50008	FALSE	gnl_Bacteria_ctg_1	1322413	1323612	1200	bcd	Acyl-CoA dehydrogenase%2C short-chain specific
ctg_01324_gene	95.1261755	81.98975904	0.2144	0.54813	0.69117	FALSE	gnl_Bacteria_ctg_1	1323635	1324930	1296	acdA_2	Acyl-CoA dehydrogenase
ctg_01325_gene	1588.045547	1226.532499	0.37267	0.16681	0.30047	FALSE	gnl_Bacteria_ctg_1	1325170	1326543	1374	ubiB_2	protein kinase UbiB
ctg_01326_gene	162.7593008	92.76029476	0.81116	0.051983	0.12929	FALSE	gnl_Bacteria_ctg_1	1326704	1327012	309	-	hypothetical protein
ctg_01327_gene	8.311311595	19.51785471	-1.2316	0.023567	0.071111	TRUE	gnl_Bacteria_ctg_1	1327212	1327598	387	-	hypothetical protein
ctg_01328_gene	620.2878958	1387.769357	-1.1618	4.43E-05	0.00041277	TRUE	gnl_Bacteria_ctg_1	1327782	1328813	1032	prmB	50S ribosomal protein L3 glutamine methyltransferase
ctg_01329_gene	525.4272567	1196.949621	-1.1878	2.94E-05	0.00028569	TRUE	gnl_Bacteria_ctg_1	1328827	1329921	1095	aroC	Chorismate synthase
ctg_01330_gene	56.19878092	53.74653332	0.064367	0.84584	0.91652	FALSE	gnl_Bacteria_ctg_1	1329990	1330508	519	argA_1	Amino-acid acetyltransferase
ctg_01331_gene	91.14539004	87.94472458	0.051573	0.89456	0.94736	FALSE	gnl_Bacteria_ctg_1	1330636	1331544	909	-	hypothetical protein
ctg_01333_gene	1813.445586	928.3134352	0.96605	0.069185	0.15962	FALSE	gnl_Bacteria_ctg_1	1332098	1333342	1245	dadA	D-amino acid dehydrogenase
ctg_01334_gene	209.8039275	266.4556277	-0.34485	0.27076	0.43285	FALSE	gnl_Bacteria_ctg_1	1333427	1334080	654	-	hypothetical protein
ctg_01335_gene	373.3370161	307.6524012	0.27918	0.30431	0.4672	FALSE	gnl_Bacteria_ctg_1	1334181	1334669	489	ispF	2-C-methyl-D-erythritol 2%2C4-cyclodiphosphate synthase
ctg_01336_gene	251.8131643	264.2871296	-0.069752	0.96818	0.99165	FALSE	gnl_Bacteria_ctg_1	1334672	1335196	525	-	hypothetical protein
ctg_01337_gene	3749.449168	3663.186979	0.033579	0.7902	0.87835	FALSE	gnl_Bacteria_ctg_1	1335261	1336373	1113	aroF_1	Phospho-2-dehydro-3-deoxyheptonate aldolase%2C Tyr-sensitive
ctg_01338_gene	108.387998	448.7601449	-2.0497	3.14E-10	1.07E-08	TRUE	gnl_Bacteria_ctg_1	1336480	1337370	891	-	hypothetical protein
ctg_01339_gene	801.4821956	593.0480275	0.43452	0.11319	0.22932	FALSE	gnl_Bacteria_ctg_1	1337760	1338932	1173	lpxB	Lipid-A-disaccharide synthase
ctg_01340_gene	225.7805423	130.3586759	0.79243	0.0095349	0.034434	TRUE	gnl_Bacteria_ctg_1	1338948	1339871	924	rclR	RCS-specific HTH-type transcriptional activator RclR
ctg_01341_gene	551.3479843	226.8178203	1.2814	0.020077	0.062401	TRUE	gnl_Bacteria_ctg_1	1340059	1341276	1218	alkB	Alkane 1-monooxygenase
ctg_01342_gene	115.3665671	76.52596304	0.5922	0.059869	0.1434	FALSE	gnl_Bacteria_ctg_1	1341681	1343468	1788	dmdC_2	3-methylmercaptopropionyl-CoA dehydrogenase
ctg_01343_gene	100.7849425	70.91474183	0.50712	0.12252	0.24192	FALSE	gnl_Bacteria_ctg_1	1343583	1344563	981	cdhR	HTH-type transcriptional regulator CdhR
ctg_01344_gene	199.194634	121.4875376	0.71337	0.021708	0.066699	TRUE	gnl_Bacteria_ctg_1	1344570	1345769	1200	cntE_1	Staphylopine export protein
ctg_01345_gene	57.67741482	34.22583215	0.75292	0.057791	0.14023	FALSE	gnl_Bacteria_ctg_1	1345769	1346209	441	-	hypothetical protein
ctg_01346_gene	948.4137543	824.3477554	0.20226	0.68119	0.7953	FALSE	gnl_Bacteria_ctg_1	1346466	1347911	1446	-	hypothetical protein
ctg_01347_gene	257.4540625	197.042196	0.38581	0.34301	0.50587	FALSE	gnl_Bacteria_ctg_1	1347908	1348912	1005	cydB_2	Cytochrome bd-I ubiquinol oxidase subunit 2
ctg_01348_gene	25.27752548	7.022424313	1.8478	0.00088391	0.005019	TRUE	gnl_Bacteria_ctg_1	1349097	1349651	555	-	hypothetical protein
ctg_01349_gene	68.49526534	53.98840638	0.34335	0.30326	0.46609	FALSE	gnl_Bacteria_ctg_1	1349873	1350790	918	pcpR_1	PCP degradation transcriptional activation protein
ctg_01350_gene	331.7654064	307.2182895	0.1109	0.70404	0.81147	FALSE	gnl_Bacteria_ctg_1	1350883	1352124	1242	bbsG	(R)-benzylsuccinyl-CoA dehydrogenase
ctg_01351_gene	472.2724946	613.1188258	-0.37655	0.18648	0.32864	FALSE	gnl_Bacteria_ctg_1	1352180	1353301	1122	thiK	Thiamine kinase
ctg_01352_gene	159.3664398	166.7991853	-0.065764	0.74306	0.84386	FALSE	gnl_Bacteria_ctg_1	1353298	1353996	699	-	hypothetical protein
ctg_01353_gene	281.8021391	249.7341963	0.17429	0.57156	0.71198	FALSE	gnl_Bacteria_ctg_1	1354050	1354793	744	-	putative oxidoreductase
ctg_01354_gene	52.78814281	104.3397827	-0.983	0.0038046	0.0166	TRUE	gnl_Bacteria_ctg_1	1355275	1356336	1062	-	hypothetical protein
ctg_01355_gene	1382.443025	351.3091753	1.9764	0.0018279	0.0090517	TRUE	gnl_Bacteria_ctg_1	1356378	1357673	1296	-	hypothetical protein
ctg_01356_gene	67.54069024	70.22206739	-0.056168	0.91932	0.96031	FALSE	gnl_Bacteria_ctg_1	1357931	1358641	711	-	hypothetical protein
ctg_01357_gene	385.4417275	241.0263143	0.67732	0.017893	0.057471	TRUE	gnl_Bacteria_ctg_1	1358674	1359258	585	-	hypothetical protein
ctg_01358_gene	48.84511941	38.08357606	0.35905	0.34563	0.50823	FALSE	gnl_Bacteria_ctg_1	1359534	1359971	438	-	hypothetical protein
ctg_01359_gene	569.7856909	336.5923712	0.75942	0.020556	0.063608	TRUE	gnl_Bacteria_ctg_1	1360140	1361696	1557	clsC_2	Cardiolipin synthase C
ctg_01360_gene	911.4865669	1843.075145	-1.0158	0.00033996	0.0023345	TRUE	gnl_Bacteria_ctg_1	1361817	1362929	1113	frmA	S-(hydroxymethyl)glutathione dehydrogenase
ctg_01361_gene	1470.33199	873.0185946	0.75206	0.030298	0.086107	TRUE	gnl_Bacteria_ctg_1	1363140	1363670	531	-	hypothetical protein
ctg_01362_gene	599.8881275	1433.004215	-1.2563	1.15E-05	0.00012623	TRUE	gnl_Bacteria_ctg_1	1364185	1365234	1050	aroF_2	Phospho-2-dehydro-3-deoxyheptonate aldolase%2C Tyr-sensitive
ctg_01363_gene	114.6328479	110.0415349	0.058972	0.90772	0.95463	FALSE	gnl_Bacteria_ctg_1	1365486	1366682	1197	pilT_1	Twitching mobility protein
ctg_01364_gene	117.9691619	110.1172596	0.099369	0.71743	0.82313	FALSE	gnl_Bacteria_ctg_1	1366738	1367922	1185	cntE_2	Staphylopine export protein
ctg_01365_gene	77.24896164	173.8947695	-1.1706	0.00016759	0.0013088	TRUE	gnl_Bacteria_ctg_1	1368165	1368539	375	gcvH	Glycine cleavage system H protein
ctg_01366_gene	319.3757164	399.7269135	-0.32376	0.24937	0.40801	FALSE	gnl_Bacteria_ctg_1	1368622	1369650	1029	-	putative HTH-type transcriptional regulator
ctg_01367_gene	135.507942	198.9348195	-0.55392	0.068504	0.15844	FALSE	gnl_Bacteria_ctg_1	1369802	1370251	450	-	hypothetical protein
ctg_01368_gene	1671.612034	1779.509716	-0.09024	0.82285	0.89789	FALSE	gnl_Bacteria_ctg_1	1370251	1372104	1854	-	Putative multidrug export ATP-binding/permease protein
ctg_01369_gene	20.98103022	18.8498673	0.15453	0.79808	0.88053	FALSE	gnl_Bacteria_ctg_1	1372312	1372968	657	-	hypothetical protein
ctg_01370_gene	496.7126536	478.2802918	0.054555	0.89306	0.94716	FALSE	gnl_Bacteria_ctg_1	1373101	1374339	1239	ybdG	Miniconductance mechanosensitive channel YbdG
ctg_01371_gene	134.0412878	167.6473897	-0.32275	0.26121	0.42218	FALSE	gnl_Bacteria_ctg_1	1374527	1375063	537	-	hypothetical protein
ctg_01372_gene	76.59910974	112.575704	-0.5555	0.087035	0.18979	FALSE	gnl_Bacteria_ctg_1	1375079	1375753	675	-	hypothetical protein
ctg_01373_gene	382.121429	775.6766242	-1.0214	0.00036454	0.0024372	TRUE	gnl_Bacteria_ctg_1	1375796	1376992	1197	sstT	Serine/threonine transporter SstT
ctg_01374_gene	724.4294889	483.9819609	0.58189	0.029879	0.08509	TRUE	gnl_Bacteria_ctg_1	1377321	1379069	1749	-	putative sulfate transporter
ctg_01375_gene	126.4574341	97.5479424	0.37447	0.36115	0.52537	FALSE	gnl_Bacteria_ctg_1	1379291	1379608	318	bigR_1	Biofilm growth-associated repressor
ctg_01376_gene	1179.637072	2414.634977	-1.0335	0.000294	0.0020646	TRUE	gnl_Bacteria_ctg_1	1379890	1380888	999	cysK	Cysteine synthase A
ctg_01377_gene	1692.107968	1496.15832	0.17756	0.49138	0.64047	FALSE	gnl_Bacteria_ctg_1	1381086	1383782	2697	actP_1	Copper-transporting P-type ATPase
ctg_01378_gene	69.04017423	49.15574682	0.49008	0.17237	0.30825	FALSE	gnl_Bacteria_ctg_1	1383779	1384186	408	hmrR	HTH-type transcriptional regulator HmrR
ctg_01379_gene	17.05370104	11.06105594	0.6246	0.26174	0.42263	FALSE	gnl_Bacteria_ctg_1	1384261	1384455	195	-	hypothetical protein
ctg_01380_gene	108.3422287	226.0868624	-1.0613	0.00040399	0.0026377	TRUE	gnl_Bacteria_ctg_1	1384521	1385126	606	-	hypothetical protein
ctg_01381_gene	611.9919915	739.9529399	-0.27392	0.34068	0.50469	FALSE	gnl_Bacteria_ctg_1	1385659	1387440	1782	dmdC_3	3-methylmercaptopropionyl-CoA dehydrogenase
ctg_01382_gene	344.8672926	395.7409989	-0.19852	0.4239	0.58349	FALSE	gnl_Bacteria_ctg_1	1387526	1388695	1170	thlA_2	Acetyl-CoA acetyltransferase
ctg_01383_gene	315.3323473	273.3021865	0.20638	0.52481	0.66995	FALSE	gnl_Bacteria_ctg_1	1388813	1390309	1497	cat1_1	Succinyl-CoA:coenzyme A transferase
ctg_01384_gene	2347.383661	1475.450084	0.6699	0.081592	0.1804	FALSE	gnl_Bacteria_ctg_1	1390398	1391474	1077	-	putative protein
ctg_01385_gene	0	0	NA	NA	NA	NA	gnl_Bacteria_ctg_1	1391721	1391885	165	-	hypothetical protein
ctg_01386_gene	4.567412212	2.745718449	0.73419	0.54702	0.69008	FALSE	gnl_Bacteria_ctg_1	1391878	1392168	291	-	hypothetical protein
ctg_01387_gene	103.596111	141.9610535	-0.45453	0.13627	0.26212	FALSE	gnl_Bacteria_ctg_1	1392285	1393172	888	-	hypothetical protein
ctg_01388_gene	208.5387662	542.4005803	-1.379	0.00067717	0.0040212	TRUE	gnl_Bacteria_ctg_1	1393241	1394020	780	catD	3-oxoadipate enol-lactonase 2
ctg_01389_gene	442.45891	865.3139724	-0.96768	0.012779	0.043932	TRUE	gnl_Bacteria_ctg_1	1394084	1395289	1206	pcaF	Beta-ketoadipyl-CoA thiolase
ctg_01390_gene	606.029665	959.09548	-0.66229	0.059802	0.14336	FALSE	gnl_Bacteria_ctg_1	1395424	1396077	654	pcaJ	3-oxoadipate CoA-transferase subunit B
ctg_01391_gene	591.7606566	776.5796439	-0.39212	0.29812	0.46098	FALSE	gnl_Bacteria_ctg_1	1396097	1396768	672	pcaI	3-oxoadipate CoA-transferase subunit A
ctg_01392_gene	1668.284349	1477.432772	0.17527	0.46767	0.61824	FALSE	gnl_Bacteria_ctg_1	1396812	1398026	1215	ydcO_2	Inner membrane protein YdcO
ctg_01393_gene	1250.833595	1011.689526	0.30612	0.24052	0.39819	FALSE	gnl_Bacteria_ctg_1	1398085	1398870	786	ucpA_1	Oxidoreductase UcpA
ctg_01394_gene	1692.997584	1456.230898	0.21734	0.41578	0.57613	FALSE	gnl_Bacteria_ctg_1	1398895	1399911	1017	benC	Benzoate 1%2C2-dioxygenase electron transfer component
ctg_01395_gene	1539.020742	1435.843551	0.10011	0.67953	0.79439	FALSE	gnl_Bacteria_ctg_1	1400002	1400493	492	cbdB	2-halobenzoate 1%2C2-dioxygenase small subunit
ctg_01396_gene	8034.427621	6650.03284	0.27283	0.31182	0.47553	FALSE	gnl_Bacteria_ctg_1	1400490	1401878	1389	cbdA	2-halobenzoate 1%2C2-dioxygenase large subunit
ctg_01397_gene	7806.395194	5743.626472	0.44269	0.1116	0.22723	FALSE	gnl_Bacteria_ctg_1	1401945	1402865	921	catA	Catechol 1%2C2-dioxygenase
ctg_01398_gene	246.7391668	128.4669622	0.94159	0.0012047	0.0065218	TRUE	gnl_Bacteria_ctg_1	1403013	1403303	291	catC	Muconolactone Delta-isomerase
ctg_01399_gene	4641.597541	2292.06074	1.018	0.029096	0.083284	TRUE	gnl_Bacteria_ctg_1	1403317	1404426	1110	catB	Muconate cycloisomerase 1
ctg_01400_gene	1521.267576	549.5892361	1.4688	0.00032586	0.0022543	TRUE	gnl_Bacteria_ctg_1	1404542	1405453	912	benM	HTH-type transcriptional regulator BenM
ctg_01401_gene	1008.991643	962.5630614	0.067961	0.69506	0.80609	FALSE	gnl_Bacteria_ctg_1	1405683	1407056	1374	genK_3	Gentisate transporter
ctg_01402_gene	2093.96657	5143.88341	-1.2966	7.47E-06	8.67E-05	TRUE	gnl_Bacteria_ctg_1	1407165	1408511	1347	-	hypothetical protein
ctg_01403_gene	290.565283	226.0134664	0.36245	0.2106	0.35977	FALSE	gnl_Bacteria_ctg_1	1408575	1409981	1407	lysN	2-aminoadipate transaminase
ctg_01404_gene	839.0878145	1769.998976	-1.0769	0.027441	0.079775	TRUE	gnl_Bacteria_ctg_1	1410453	1412090	1638	dmdB	3-methylmercaptopropionyl-CoA ligase
ctg_01405_gene	1.012211802	1.865121949	-0.88176	0.68443	0.79794	FALSE	gnl_Bacteria_ctg_1	1412241	1412552	312	-	hypothetical protein
ctg_01406_gene	357.080229	571.8613778	-0.67942	0.081429	0.18018	FALSE	gnl_Bacteria_ctg_1	1413089	1414111	1023	-	NADPH oxidoreductase
ctg_01407_gene	238.2805401	436.0796283	-0.87193	0.00637	0.024908	TRUE	gnl_Bacteria_ctg_1	1414143	1415309	1167	desA3_1	NADPH-dependent stearoyl-CoA 9-desaturase
ctg_01408_gene	31.9906547	18.82641429	0.76489	0.096391	0.2064	FALSE	gnl_Bacteria_ctg_1	1415568	1415918	351	-	hypothetical protein
ctg_01409_gene	21.43372765	19.70985724	0.12097	0.89235	0.94716	FALSE	gnl_Bacteria_ctg_1	1415988	1416677	690	hxpB	Hexitol phosphatase B
ctg_01410_gene	368.2274174	299.9790682	0.29574	0.2897	0.45124	FALSE	gnl_Bacteria_ctg_1	1416982	1417875	894	pcpR_2	PCP degradation transcriptional activation protein
ctg_01411_gene	39.09951853	310.1646436	-2.9878	2.08E-10	7.35E-09	TRUE	gnl_Bacteria_ctg_1	1417864	1418865	1002	cmpC	Bicarbonate transport ATP-binding protein CmpC
ctg_01412_gene	16.16805182	122.638402	-2.9232	4.75E-05	0.00043965	TRUE	gnl_Bacteria_ctg_1	1418876	1419454	579	-	hypothetical protein
ctg_01413_gene	225.9096204	1494.619812	-2.726	0.00095875	0.0053567	TRUE	gnl_Bacteria_ctg_1	1419958	1422504	2547	nasD	Nitrite reductase [NAD(P)H]
ctg_01414_gene	469.5734279	1119.202073	-1.253	0.037445	0.10122	TRUE	gnl_Bacteria_ctg_1	1422529	1424139	1611	norW	Nitric oxide reductase FlRd-NAD(+) reductase
ctg_01415_gene	20.34006637	337.6242962	-4.053	1.27E-05	0.00013812	TRUE	gnl_Bacteria_ctg_1	1424445	1425254	810	focA	putative formate transporter 1
ctg_01416_gene	20.88212489	77.32268449	-1.8886	2.10E-06	2.86E-05	TRUE	gnl_Bacteria_ctg_1	1425320	1427050	1731	pknD_1	Serine/threonine-protein kinase PknD
ctg_01417_gene	142.8017726	321.6884531	-1.1717	0.0012998	0.0069423	TRUE	gnl_Bacteria_ctg_1	1427712	1429898	2187	btuB_2	Vitamin B12 transporter BtuB
ctg_01418_gene	36.82843999	20.39560476	0.85256	0.07089	0.16142	FALSE	gnl_Bacteria_ctg_1	1429974	1430582	609	-	hypothetical protein
ctg_01419_gene	245.8718562	160.6522172	0.61397	0.056983	0.13877	FALSE	gnl_Bacteria_ctg_1	1430613	1432649	2037	betT2	Osmo-dependent choline transporter BetT2
ctg_01420_gene	361.7286718	22.97506748	3.9768	1.61E-14	1.61E-12	TRUE	gnl_Bacteria_ctg_1	1432910	1433497	588	betI_3	HTH-type transcriptional regulator BetI
ctg_01421_gene	1026.480037	139.3379309	2.881	1.28E-07	2.43E-06	TRUE	gnl_Bacteria_ctg_1	1433512	1434987	1476	betB	NAD/NADP-dependent betaine aldehyde dehydrogenase
ctg_01422_gene	780.7405785	207.6317608	1.9108	2.11E-06	2.86E-05	TRUE	gnl_Bacteria_ctg_1	1435003	1436670	1668	betA	Oxygen-dependent choline dehydrogenase
ctg_01423_gene	211.7487579	241.8296142	-0.19164	0.64459	0.768	FALSE	gnl_Bacteria_ctg_1	1436818	1437588	771	-	hypothetical protein
ctg_01424_gene	481.4199393	1048.109554	-1.1224	7.83E-05	0.00069075	TRUE	gnl_Bacteria_ctg_1	1437952	1440150	2199	ycaO	Ribosomal protein S12 methylthiotransferase accessory factor YcaO
ctg_01425_gene	0	0	NA	NA	NA	NA	gnl_Bacteria_ctg_1	1440317	1441081	765	-	IS701 family transposase ISAba11
ctg_01426_gene	18.32936743	10.09780776	0.86011	0.17608	0.31308	FALSE	gnl_Bacteria_ctg_1	1441182	1441712	531	menB_2	1%2C4-dihydroxy-2-naphthoyl-CoA synthase
ctg_01427_gene	182.0164689	235.9187189	-0.37422	0.19357	0.33722	FALSE	gnl_Bacteria_ctg_1	1441725	1442882	1158	acdA_3	Acyl-CoA dehydrogenase
ctg_01428_gene	206.9554472	278.079693	-0.42618	0.13482	0.26048	FALSE	gnl_Bacteria_ctg_1	1442934	1444589	1656	fadK_2	Medium-chain fatty-acid--CoA ligase
ctg_01429_gene	615.0465123	460.3183234	0.41806	0.27913	0.44192	FALSE	gnl_Bacteria_ctg_1	1444676	1445353	678	hchA	Protein/nucleic acid deglycase HchA
ctg_01430_gene	1313.599824	489.0152804	1.4256	0.00021337	0.0015877	TRUE	gnl_Bacteria_ctg_1	1445522	1446406	885	gltR	HTH-type transcriptional regulator GltR
ctg_01431_gene	767.4536208	819.8095572	-0.095209	0.77512	0.86768	FALSE	gnl_Bacteria_ctg_1	1446583	1448112	1530	mmsA	Methylmalonate-semialdehyde dehydrogenase [acylating]
ctg_01432_gene	277.9072724	281.8931063	-0.020545	0.86416	0.92951	FALSE	gnl_Bacteria_ctg_1	1448124	1449014	891	mmsB	3-hydroxyisobutyrate dehydrogenase
ctg_01433_gene	578.7562266	614.9912259	-0.08761	0.76836	0.86309	FALSE	gnl_Bacteria_ctg_1	1449101	1450750	1650	acsA_2	Acetyl-coenzyme A synthetase
ctg_01434_gene	323.5379474	285.866165	0.1786	0.66827	0.7858	FALSE	gnl_Bacteria_ctg_1	1450810	1451937	1128	mmgC_5	Acyl-CoA dehydrogenase
ctg_01435_gene	160.4311158	183.8275556	-0.1964	0.58928	0.72443	FALSE	gnl_Bacteria_ctg_1	1451957	1452730	774	echA8_2	putative enoyl-CoA hydratase echA8
ctg_01436_gene	164.9243163	171.1010853	-0.053045	0.82096	0.89653	FALSE	gnl_Bacteria_ctg_1	1452751	1453812	1062	fadJ_2	Fatty acid oxidation complex subunit alpha
ctg_01437_gene	8.105269091	2.539083928	1.6746	0.069986	0.16072	FALSE	gnl_Bacteria_ctg_1	1453902	1454072	171	-	hypothetical protein
ctg_01438_gene	2361.372972	1347.962501	0.80885	0.11186	0.22747	FALSE	gnl_Bacteria_ctg_1	1454257	1455135	879	ydaD_1	General stress protein 39
ctg_01439_gene	0	0	NA	NA	NA	NA	gnl_Bacteria_ctg_1	1455914	1456006	93	-	hypothetical protein
ctg_01440_gene	0	0	NA	NA	NA	NA	gnl_Bacteria_ctg_1	1456026	1456217	192	-	hypothetical protein
ctg_01441_gene	32.51910088	34.1899229	-0.072284	0.89735	0.94873	FALSE	gnl_Bacteria_ctg_1	1456384	1457160	777	ompA	Outer membrane protein A
ctg_01442_gene	83.10126422	35.31590963	1.2346	0.00072646	0.004246	TRUE	gnl_Bacteria_ctg_1	1457198	1457938	741	-	hypothetical protein
ctg_01443_gene	32.00734205	19.375052	0.7242	0.10658	0.21896	FALSE	gnl_Bacteria_ctg_1	1457932	1459311	1380	-	hypothetical protein
ctg_01444_gene	58.78688263	57.60740534	0.02924	0.99747	1	FALSE	gnl_Bacteria_ctg_1	1459308	1460132	825	-	hypothetical protein
ctg_01445_gene	30.29774744	21.38677548	0.50249	0.30735	0.4703	FALSE	gnl_Bacteria_ctg_1	1460345	1461256	912	-	hypothetical protein
ctg_01446_gene	360.5705863	270.2348004	0.41607	0.14357	0.27046	FALSE	gnl_Bacteria_ctg_1	1461264	1462025	762	ybfF	Esterase YbfF
ctg_01447_gene	0	0	NA	NA	NA	NA	gnl_Bacteria_ctg_1	1462325	1463194	870	-	IS5 family transposase IS17
ctg_01448_gene	26.90259561	26.73742181	0.008885	1	1	FALSE	gnl_Bacteria_ctg_1	1463955	1464269	315	-	hypothetical protein
ctg_01449_gene	33.41879501	44.4877199	-0.41275	0.26065	0.42176	FALSE	gnl_Bacteria_ctg_1	1464324	1464686	363	-	hypothetical protein
ctg_01450_gene	33.941972	30.35195123	0.16128	0.66317	0.78198	FALSE	gnl_Bacteria_ctg_1	1464816	1465418	603	-	hypothetical protein
ctg_01451_gene	1837.636303	720.6293709	1.3505	8.25E-06	9.38E-05	TRUE	gnl_Bacteria_ctg_1	1465818	1466309	492	-	hypothetical protein
ctg_01452_gene	14505.85229	3568.866438	2.0231	1.83E-05	0.00018709	TRUE	gnl_Bacteria_ctg_1	1466436	1467830	1395	fumC	Fumarate hydratase class II
ctg_01453_gene	1983.112393	822.5857147	1.2695	0.014693	0.049117	TRUE	gnl_Bacteria_ctg_1	1467966	1468976	1011	galE_2	UDP-glucose 4-epimerase
ctg_01454_gene	193.0372859	106.4714086	0.85841	0.0098751	0.035388	TRUE	gnl_Bacteria_ctg_1	1469048	1469416	369	tusD	Sulfurtransferase TusD
ctg_01455_gene	53.52866917	41.45907887	0.36862	0.47311	0.62267	FALSE	gnl_Bacteria_ctg_1	1469461	1469811	351	-	hypothetical protein
ctg_01456_gene	5.261063838	9.138076749	-0.79654	0.28511	0.44728	FALSE	gnl_Bacteria_ctg_1	1469831	1470115	285	-	hypothetical protein
ctg_01457_gene	21.51528944	17.39488628	0.3067	0.54367	0.6874	FALSE	gnl_Bacteria_ctg_1	1470130	1470441	312	tusE	Sulfurtransferase TusE
ctg_01458_gene	37.51671013	12.2925947	1.6097	0.00055015	0.0033785	TRUE	gnl_Bacteria_ctg_1	1470554	1471042	489	-	hypothetical protein
ctg_01459_gene	141.3229317	58.68921446	1.2678	0.00013768	0.001103	TRUE	gnl_Bacteria_ctg_1	1471105	1472358	1254	-	hypothetical protein
ctg_01460_gene	54.20739507	34.93352765	0.63388	0.11433	0.2299	FALSE	gnl_Bacteria_ctg_1	1472531	1472998	468	ybaK	Cys-tRNA(Pro)/Cys-tRNA(Cys) deacylase YbaK
ctg_01461_gene	110.4312065	57.81822775	0.93355	0.0051279	0.021058	TRUE	gnl_Bacteria_ctg_1	1473913	1474368	456	aroQ	3-dehydroquinate dehydratase
ctg_01462_gene	278.8355517	286.9152897	-0.04121	0.88615	0.94441	FALSE	gnl_Bacteria_ctg_1	1474385	1474801	417	accB	Biotin carboxyl carrier protein of acetyl-CoA carboxylase
ctg_01463_gene	1430.291849	2068.289817	-0.53213	0.062994	0.14909	FALSE	gnl_Bacteria_ctg_1	1474820	1476184	1365	accC	Biotin carboxylase
ctg_01464_gene	305.1407399	231.8241241	0.39644	0.15526	0.28571	FALSE	gnl_Bacteria_ctg_1	1476243	1476686	444	-	hypothetical protein
ctg_01465_gene	67.56780263	42.86284793	0.65661	0.068537	0.15844	FALSE	gnl_Bacteria_ctg_1	1477004	1478404	1401	-	hypothetical protein
ctg_01466_gene	369.5479889	507.2932582	-0.45706	0.106	0.21827	FALSE	gnl_Bacteria_ctg_1	1478453	1479943	1491	nylA	6-aminohexanoate-cyclic-dimer hydrolase
ctg_01467_gene	115.8312442	110.6230718	0.066372	0.83278	0.90588	FALSE	gnl_Bacteria_ctg_1	1479963	1481132	1170	hcaT	putative 3-phenylpropionic acid transporter
ctg_01468_gene	67.90655671	51.84064351	0.38947	0.2528	0.41192	FALSE	gnl_Bacteria_ctg_1	1481545	1482477	933	-	IS5 family transposase ISAha1
ctg_01469_gene	4.265427069	0.380206241	3.4878	0.37403	0.53864	FALSE	gnl_Bacteria_ctg_1	1482873	1483049	177	-	hypothetical protein
ctg_01470_gene	0	0	NA	NA	NA	NA	gnl_Bacteria_ctg_1	1483180	1483329	150	-	hypothetical protein
ctg_01471_gene	10.88141259	4.668697638	1.2208	0.10064	0.21112	FALSE	gnl_Bacteria_ctg_1	1483489	1483758	270	-	hypothetical protein
ctg_01472_gene	0	0	NA	NA	NA	NA	gnl_Bacteria_ctg_1	1483845	1483964	120	-	hypothetical protein
ctg_01473_gene	446.110698	253.3728494	0.81614	0.14497	0.27236	FALSE	gnl_Bacteria_ctg_1	1484218	1484853	636	yedK	SOS response-associated protein YedK
ctg_01474_gene	0	0	NA	NA	NA	NA	gnl_Bacteria_ctg_1	1484894	1485034	141	-	hypothetical protein
ctg_01475_gene	373.5182223	260.5586375	0.51957	0.11576	0.23201	FALSE	gnl_Bacteria_ctg_1	1485246	1485647	402	higA	Antitoxin HigA
ctg_01476_gene	167.4050728	152.0111209	0.13917	0.79671	0.88053	FALSE	gnl_Bacteria_ctg_1	1485649	1485939	291	higB	mRNA interferase HigB
ctg_01477_gene	0	0	NA	NA	NA	NA	gnl_Bacteria_ctg_1	1486229	1486342	114	-	hypothetical protein
ctg_01478_gene	113.6776156	75.44549536	0.59144	0.07058	0.16142	FALSE	gnl_Bacteria_ctg_1	1487233	1487574	342	-	hypothetical protein
ctg_01479_gene	227.8167034	118.5356918	0.94255	0.001374	0.0072691	TRUE	gnl_Bacteria_ctg_1	1487747	1487983	237	-	hypothetical protein
ctg_01480_gene	0	0	NA	NA	NA	NA	gnl_Bacteria_ctg_1	1488197	1489066	870	-	IS5 family transposase IS17
ctg_01481_gene	38.33825439	22.32807568	0.77993	0.13606	0.26196	FALSE	gnl_Bacteria_ctg_1	1489675	1489905	231	-	hypothetical protein
ctg_01482_gene	124.6605593	161.7338627	-0.37562	0.24251	0.40054	FALSE	gnl_Bacteria_ctg_1	1490159	1490635	477	cinA	Putative competence-damage inducible protein
ctg_01483_gene	268.805852	100.5551987	1.4186	4.02E-06	5.05E-05	TRUE	gnl_Bacteria_ctg_1	1490738	1491358	621	-	hypothetical protein
ctg_01484_gene	1596.220642	5365.83636	-1.7491	2.20E-07	3.98E-06	TRUE	gnl_Bacteria_ctg_1	1491426	1492565	1140	prpC	2-methylcitrate synthase
ctg_01485_gene	637.9831875	2340.659283	-1.8753	3.48E-10	1.15E-08	TRUE	gnl_Bacteria_ctg_1	1492570	1493454	885	prpB	2-methylisocitrate lyase
ctg_01486_gene	399.2359353	332.974703	0.26183	0.34263	0.5057	FALSE	gnl_Bacteria_ctg_1	1493686	1494333	648	-	hypothetical protein
ctg_01487_gene	256.3105482	466.8078716	-0.86494	0.0018763	0.0092099	TRUE	gnl_Bacteria_ctg_1	1494447	1495367	921	argF	Ornithine carbamoyltransferase 1%2C anabolic
ctg_01488_gene	263.4564192	281.7758036	-0.096983	0.8208	0.89653	FALSE	gnl_Bacteria_ctg_1	1495471	1495944	474	-	hypothetical protein
ctg_01489_gene	7.397236616	2.144245698	1.7865	0.092099	0.19857	FALSE	gnl_Bacteria_ctg_1	1496049	1496402	354	-	hypothetical protein
ctg_01490_gene	15423.41015	15334.08163	0.00838	0.93467	0.9727	FALSE	gnl_Bacteria_ctg_1	1496499	1498775	2277	clpA	ATP-dependent Clp protease ATP-binding subunit ClpA
ctg_01491_gene	79.90808678	122.9380036	-0.62152	0.066716	0.15513	FALSE	gnl_Bacteria_ctg_1	1498785	1499198	414	clpS	ATP-dependent Clp protease adapter protein ClpS
ctg_01492_gene	370.6194691	500.7841605	-0.43425	0.14357	0.27046	FALSE	gnl_Bacteria_ctg_1	1499217	1499966	750	-	hypothetical protein
ctg_01493_gene	415.035028	705.0890444	-0.76457	0.0091032	0.033307	TRUE	gnl_Bacteria_ctg_1	1500044	1501093	1050	argC	N-acetyl-gamma-glutamyl-phosphate reductase
ctg_01494_gene	58.88567564	49.81574752	0.24131	0.57392	0.71237	FALSE	gnl_Bacteria_ctg_1	1501302	1501979	678	-	hypothetical protein
ctg_01495_gene	494.8769437	875.3829478	-0.82284	0.004994	0.020627	TRUE	gnl_Bacteria_ctg_1	1502130	1502801	672	rpiA	Ribose-5-phosphate isomerase A
ctg_01496_gene	702.3848431	952.3547761	-0.43924	0.12708	0.24794	FALSE	gnl_Bacteria_ctg_1	1502906	1504444	1539	ilvA	L-threonine dehydratase biosynthetic IlvA
ctg_01497_gene	190.343793	165.1065646	0.20521	0.45838	0.61091	FALSE	gnl_Bacteria_ctg_1	1504607	1505263	657	ktrA	Ktr system potassium uptake protein A
ctg_01498_gene	117.4415966	103.5708202	0.18133	0.52367	0.66972	FALSE	gnl_Bacteria_ctg_1	1505260	1506600	1341	ktrB	Ktr system potassium uptake protein B
ctg_01499_gene	1257.514252	747.7328847	0.74998	0.0075858	0.028892	TRUE	gnl_Bacteria_ctg_1	1506674	1507816	1143	-	Putative phospholipase A1
ctg_01500_gene	9035.10917	5284.316563	0.77383	0.0035798	0.015792	TRUE	gnl_Bacteria_ctg_1	1507838	1510777	2940	-	hypothetical protein
ctg_01501_gene	134.3821237	194.6804613	-0.53477	0.072567	0.16424	FALSE	gnl_Bacteria_ctg_1	1510943	1511395	453	-	hypothetical protein
ctg_01502_gene	321.9237339	794.3563082	-1.3031	6.20E-06	7.39E-05	TRUE	gnl_Bacteria_ctg_1	1511673	1512677	1005	ydjH	putative sugar kinase YdjH
ctg_01503_gene	17.79477127	24.11406312	-0.43842	0.39925	0.5602	FALSE	gnl_Bacteria_ctg_1	1512677	1513000	324	cmtAd	p-cumate 2%2C3-dioxygenase system%2C ferredoxin component
ctg_01504_gene	111.291376	144.6457866	-0.37818	0.27755	0.43991	FALSE	gnl_Bacteria_ctg_1	1513021	1513635	615	yqiJ_1	Inner membrane protein YqiJ
ctg_01505_gene	2100.570317	991.9371594	1.0825	0.036129	0.09885	TRUE	gnl_Bacteria_ctg_1	1513700	1514380	681	-	hypothetical protein
ctg_01506_gene	126.293541	99.50617078	0.34392	0.26019	0.42127	FALSE	gnl_Bacteria_ctg_1	1514479	1514949	471	-	hypothetical protein
ctg_01507_gene	985.9116745	747.292997	0.39978	0.13699	0.26227	FALSE	gnl_Bacteria_ctg_1	1514984	1515853	870	-	hypothetical protein
ctg_01508_gene	1226.365768	2308.401664	-0.9125	0.0011048	0.0060615	TRUE	gnl_Bacteria_ctg_1	1515917	1517782	1866	ppiD	Peptidyl-prolyl cis-trans isomerase D
ctg_01509_gene	147.0536996	264.3164874	-0.84592	0.011016	0.038535	TRUE	gnl_Bacteria_ctg_1	1517913	1518185	273	hupB	DNA-binding protein HU-beta
ctg_01510_gene	49.71396997	114.7635747	-1.2069	0.00025698	0.0018465	TRUE	gnl_Bacteria_ctg_1	1518343	1518822	480	-	hypothetical protein
ctg_01511_gene	984.4352505	488.7812062	1.0101	0.019244	0.060486	TRUE	gnl_Bacteria_ctg_1	1519026	1519676	651	-	hypothetical protein
ctg_01512_gene	4172.925406	3061.383718	0.44688	0.098736	0.20918	FALSE	gnl_Bacteria_ctg_1	1519789	1520262	474	iscR	HTH-type transcriptional regulator IscR
ctg_01513_gene	12950.30428	12370.19571	0.066118	0.75998	0.85676	FALSE	gnl_Bacteria_ctg_1	1520264	1521481	1218	iscS	Cysteine desulfurase IscS
ctg_01514_gene	2791.389407	1310.143793	1.0913	6.83E-05	0.00061625	TRUE	gnl_Bacteria_ctg_1	1521589	1521975	387	iscU	Iron-sulfur cluster assembly scaffold protein IscU
ctg_01515_gene	1815.479893	843.0262918	1.1067	0.00044553	0.0028555	TRUE	gnl_Bacteria_ctg_1	1522010	1522330	321	iscA	Iron-binding protein IscA
ctg_01516_gene	973.8023581	426.8851082	1.1898	2.89E-05	0.00028199	TRUE	gnl_Bacteria_ctg_1	1522434	1522949	516	hscB	Co-chaperone protein HscB
ctg_01517_gene	5076.175307	3005.051726	0.75635	0.0054039	0.021835	TRUE	gnl_Bacteria_ctg_1	1522984	1524843	1860	hscA	Chaperone protein HscA
ctg_01518_gene	251.9236198	156.7379468	0.68463	0.025635	0.075709	TRUE	gnl_Bacteria_ctg_1	1524859	1525197	339	fdx_2	2Fe-2S ferredoxin
ctg_01519_gene	849.3832575	1445.856807	-0.76744	0.0099072	0.035457	TRUE	gnl_Bacteria_ctg_1	1525264	1526754	1491	-	hypothetical protein
ctg_01520_gene	465.0495751	492.6426658	-0.083157	0.7978	0.88053	FALSE	gnl_Bacteria_ctg_1	1526811	1527245	435	-	hypothetical protein
ctg_01521_gene	2138.591016	2039.693142	0.068308	0.7402	0.84232	FALSE	gnl_Bacteria_ctg_1	1527474	1530932	3459	mfd	Transcription-repair-coupling factor
ctg_01522_gene	31.6587068	26.96086406	0.23174	0.66428	0.78276	FALSE	gnl_Bacteria_ctg_1	1531056	1531421	366	-	hypothetical protein
ctg_01523_gene	733.6004114	567.5615788	0.37022	0.1731	0.30936	FALSE	gnl_Bacteria_ctg_1	1531552	1532994	1443	aspA	Aspartate ammonia-lyase
ctg_01524_gene	292.8313969	1579.473614	-2.4313	3.69E-09	9.51E-08	TRUE	gnl_Bacteria_ctg_1	1533414	1534922	1509	putP_1	Sodium/proline symporter
ctg_01525_gene	66.16458153	51.45675651	0.3627	0.39587	0.5577	FALSE	gnl_Bacteria_ctg_1	1535000	1535494	495	lrp_3	Leucine-responsive regulatory protein
ctg_01526_gene	3900.163823	5314.982355	-0.44653	0.13571	0.26165	FALSE	gnl_Bacteria_ctg_1	1535614	1539366	3753	putA	Bifunctional protein PutA
ctg_01527_gene	216.9364928	402.5164448	-0.89177	0.0023419	0.011048	TRUE	gnl_Bacteria_ctg_1	1539551	1540633	1083	trmA	tRNA/tmRNA (uracil-C(5))-methyltransferase
ctg_01528_gene	417.4503703	563.905662	-0.43385	0.23182	0.38771	FALSE	gnl_Bacteria_ctg_1	1540859	1541101	243	-	hypothetical protein
ctg_01529_gene	495.6052014	243.0498127	1.0279	0.023083	0.070411	TRUE	gnl_Bacteria_ctg_1	1541545	1542066	522	-	hypothetical protein
ctg_01530_gene	40.84391251	57.74126898	-0.49948	0.199	0.34461	FALSE	gnl_Bacteria_ctg_1	1542149	1543060	912	-	hypothetical protein
ctg_01531_gene	1310.435665	1852.574413	-0.49948	0.085486	0.18708	FALSE	gnl_Bacteria_ctg_1	1543129	1544856	1728	glnS	Glutamine--tRNA ligase
ctg_01532_gene	1166.345577	1878.681556	-0.68773	0.01083	0.038029	TRUE	gnl_Bacteria_ctg_1	1545279	1545788	510	-	Peptidyl-prolyl cis-trans isomerase cyp18
ctg_01533_gene	108.4448652	147.7741232	-0.44643	0.13983	0.2663	FALSE	gnl_Bacteria_ctg_1	1545899	1546618	720	lpxH	UDP-2%2C3-diacylglucosamine hydrolase
ctg_01534_gene	133.0828358	71.30929841	0.90016	0.31971	0.48417	FALSE	gnl_Bacteria_ctg_1	1546649	1546867	219	-	hypothetical protein
ctg_01535_gene	391.4830494	516.1442081	-0.39882	0.17437	0.31124	FALSE	gnl_Bacteria_ctg_1	1547399	1548193	795	hpcH	4-hydroxy-2-oxo-heptane-1%2C7-dioate aldolase
ctg_01536_gene	105.7431404	221.8322681	-1.0689	0.00053545	0.0033174	TRUE	gnl_Bacteria_ctg_1	1548437	1549090	654	nfsB	Oxygen-insensitive NAD(P)H nitroreductase
ctg_01537_gene	1.652294837	3.292180416	-0.99457	0.56278	0.70518	FALSE	gnl_Bacteria_ctg_1	1549198	1549425	228	-	hypothetical protein
ctg_01538_gene	87.74178274	111.5612439	-0.3465	0.28731	0.44951	FALSE	gnl_Bacteria_ctg_1	1549388	1550242	855	-	hypothetical protein
ctg_01539_gene	2791.710688	4549.137157	-0.70444	0.013114	0.04475	TRUE	gnl_Bacteria_ctg_1	1550328	1551368	1041	cbbA	Fructose-bisphosphate aldolase
ctg_01540_gene	17.76677807	88.84438771	-2.3221	0.09572	0.2054	FALSE	gnl_Bacteria_ctg_1	1551488	1551766	279	-	hypothetical protein
ctg_01541_gene	437.5649668	1127.669546	-1.3658	1.44E-06	2.05E-05	TRUE	gnl_Bacteria_ctg_1	1551920	1553107	1188	pgk	Phosphoglycerate kinase
ctg_01542_gene	496.6652821	202.0228228	1.2978	0.0040647	0.017328	TRUE	gnl_Bacteria_ctg_1	1553247	1553630	384	-	hypothetical protein
ctg_01543_gene	386.6232119	182.9615804	1.0794	0.0016219	0.0082816	TRUE	gnl_Bacteria_ctg_1	1553630	1554223	594	yceF	7-methyl-GTP pyrophosphatase
ctg_01544_gene	673.6636908	513.5426019	0.39154	0.14261	0.26937	FALSE	gnl_Bacteria_ctg_1	1554250	1555419	1170	-	putative ribosomal oxygenase
ctg_01545_gene	266.9209472	282.7271482	-0.082998	0.79572	0.88053	FALSE	gnl_Bacteria_ctg_1	1555478	1557400	1923	-	hypothetical protein
ctg_01546_gene	31.30380925	107.3367024	-1.7777	9.73E-07	1.45E-05	TRUE	gnl_Bacteria_ctg_1	1557400	1558083	684	nreC	Oxygen regulatory protein NreC
ctg_01547_gene	323.5632962	473.9742039	-0.55076	0.053626	0.13243	FALSE	gnl_Bacteria_ctg_1	1558304	1559086	783	-	hypothetical protein
ctg_01548_gene	191.9334075	285.1972146	-0.57135	0.058563	0.14136	FALSE	gnl_Bacteria_ctg_1	1559196	1559705	510	-	Putative 4-hydroxy-4-methyl-2-oxoglutarate aldolase
ctg_01549_gene	389.8501956	318.6027648	0.29116	0.27962	0.44219	FALSE	gnl_Bacteria_ctg_1	1559717	1560382	666	-	hypothetical protein
ctg_01550_gene	241.6972959	463.6743842	-0.93991	0.022659	0.069193	TRUE	gnl_Bacteria_ctg_1	1560597	1560863	267	rpsT	30S ribosomal protein S20
ctg_01551_gene	0	0	NA	NA	NA	NA	gnl_Bacteria_ctg_1	1560999	1561124	126	-	hypothetical protein
ctg_01552_gene	739.7807551	427.7514618	0.79032	0.010445	0.037095	TRUE	gnl_Bacteria_ctg_1	1561363	1562076	714	-	hypothetical protein
ctg_01553_gene	513.0373598	845.6790781	-0.72105	0.023872	0.071641	TRUE	gnl_Bacteria_ctg_1	1562164	1563015	852	cysQ	3'(2')%2C5'-bisphosphate nucleotidase CysQ
ctg_01554_gene	255.9209782	217.2668181	0.23623	0.37232	0.53673	FALSE	gnl_Bacteria_ctg_1	1563068	1563715	648	yrfG	GMP/IMP nucleotidase YrfG
ctg_01555_gene	375.7560522	135.2810214	1.4738	6.33E-07	1.02E-05	TRUE	gnl_Bacteria_ctg_1	1563708	1564148	441	hslR	Heat shock protein 15
ctg_01556_gene	8347.570973	4656.382352	0.84215	0.0018679	0.0091887	TRUE	gnl_Bacteria_ctg_1	1564294	1565334	1041	recA	Protein RecA
ctg_01557_gene	244.6966478	138.163179	0.82462	0.016995	0.055223	TRUE	gnl_Bacteria_ctg_1	1565425	1566036	612	recX	Regulatory protein RecX
ctg_01559_gene	457.2126919	541.8436257	-0.24501	0.38331	0.54859	FALSE	gnl_Bacteria_ctg_1	1566619	1567416	798	cpoB	Cell division coordinator CpoB
ctg_01560_gene	1369.428642	1404.551672	-0.036536	0.94004	0.97637	FALSE	gnl_Bacteria_ctg_1	1567490	1568278	789	lpxA	Acyl-[acyl-carrier-protein]--UDP-N-acetylglucosamine O-acyltransferase
ctg_01561_gene	416.6073334	446.4742288	-0.099889	0.74105	0.84293	FALSE	gnl_Bacteria_ctg_1	1568275	1568763	489	fabZ	3-hydroxyacyl-[acyl-carrier-protein] dehydratase FabZ
ctg_01562_gene	1318.543511	805.3862437	0.71119	0.0080958	0.030216	TRUE	gnl_Bacteria_ctg_1	1568766	1569836	1071	lpxD	UDP-3-O-acylglucosamine N-acyltransferase
ctg_01563_gene	60.31282283	121.9770492	-1.0161	0.0034599	0.01536	TRUE	gnl_Bacteria_ctg_1	1569840	1570337	498	-	hypothetical protein
ctg_01564_gene	4729.750317	8057.27323	-0.76853	0.0054738	0.022006	TRUE	gnl_Bacteria_ctg_1	1570420	1572930	2511	bamA_2	Outer membrane protein assembly factor BamA
ctg_01565_gene	1841.470217	2611.931786	-0.50426	0.078971	0.17557	FALSE	gnl_Bacteria_ctg_1	1572970	1574325	1356	rseP	Regulator of sigma-E protease RseP
ctg_01566_gene	2406.635946	1971.305288	0.28787	0.27558	0.43778	FALSE	gnl_Bacteria_ctg_1	1574329	1575525	1197	dxr	1-deoxy-D-xylulose 5-phosphate reductoisomerase
ctg_01567_gene	489.4688051	570.2215388	-0.22031	0.42859	0.58661	FALSE	gnl_Bacteria_ctg_1	1575526	1576350	825	-	hypothetical protein
ctg_01568_gene	359.9959236	443.6248282	-0.30136	0.27212	0.43452	FALSE	gnl_Bacteria_ctg_1	1576354	1577106	753	ispU	Ditrans%2Cpolycis-undecaprenyl-diphosphate synthase ((2E%2C6E)-farnesyl-diphosphate specific)
ctg_01569_gene	405.6721109	1031.009494	-1.3457	2.93E-06	3.82E-05	TRUE	gnl_Bacteria_ctg_1	1577114	1577668	555	frr	Ribosome-recycling factor
ctg_01570_gene	488.5852377	1108.73018	-1.1822	3.76E-05	0.00035632	TRUE	gnl_Bacteria_ctg_1	1577747	1578475	729	pyrH	Uridylate kinase
ctg_01571_gene	807.5468505	1665.099986	-1.044	0.00021996	0.0016309	TRUE	gnl_Bacteria_ctg_1	1578522	1579865	1344	rimO	Ribosomal protein S12 methylthiotransferase RimO
ctg_01572_gene	281.9441556	930.3191737	-1.7223	1.35E-09	3.66E-08	TRUE	gnl_Bacteria_ctg_1	1580207	1581316	1110	glnL	Sensory histidine kinase/phosphatase NtrB
ctg_01573_gene	496.15551	3500.583754	-2.8187	6.05E-22	2.41E-19	TRUE	gnl_Bacteria_ctg_1	1581303	1582778	1476	ntrC	DNA-binding transcriptional regulator NtrC
ctg_01574_gene	522.1863895	148.0651854	1.8183	6.82E-08	1.40E-06	TRUE	gnl_Bacteria_ctg_1	1582829	1583233	405	-	hypothetical protein
ctg_01575_gene	66.73440863	115.1858177	-0.78746	0.026134	0.076911	TRUE	gnl_Bacteria_ctg_1	1583286	1584491	1206	mhpT_1	3-(3-hydroxy-phenyl)propionate transporter
ctg_01576_gene	4969.883324	4694.086233	0.082368	0.70312	0.81132	FALSE	gnl_Bacteria_ctg_1	1584806	1586686	1881	mnmG	tRNA uridine 5-carboxymethylaminomethyl modification enzyme MnmG
ctg_01577_gene	4614.956636	1814.13418	1.347	1.23E-06	1.80E-05	TRUE	gnl_Bacteria_ctg_1	1586942	1587412	471	-	hypothetical protein
ctg_01578_gene	79.76440529	43.06216645	0.88932	0.056243	0.13755	FALSE	gnl_Bacteria_ctg_1	1587558	1588445	888	panS_1	Pantothenate precursors transporter PanS
ctg_01579_gene	292.4896002	635.2618954	-1.119	0.0084415	0.031297	TRUE	gnl_Bacteria_ctg_1	1588534	1589421	888	panS_2	Pantothenate precursors transporter PanS
ctg_01580_gene	622.9249521	691.8389051	-0.15138	0.6119	0.74141	FALSE	gnl_Bacteria_ctg_1	1589551	1590456	906	prmA	Ribosomal protein L11 methyltransferase
ctg_01581_gene	220.5876369	143.9337396	0.61595	0.05279	0.13083	FALSE	gnl_Bacteria_ctg_1	1590472	1591326	855	-	hypothetical protein
ctg_01582_gene	69.68378151	45.6172238	0.61124	0.14081	0.26688	FALSE	gnl_Bacteria_ctg_1	1591724	1591993	270	fis	DNA-binding protein Fis
ctg_01583_gene	1320.766558	1959.774343	-0.56931	0.058442	0.14119	FALSE	gnl_Bacteria_ctg_1	1592088	1593662	1575	purH	Bifunctional purine biosynthesis protein PurH
ctg_01584_gene	381.4310583	1105.518717	-1.5352	1.50E-07	2.78E-06	TRUE	gnl_Bacteria_ctg_1	1593825	1595108	1284	purD	Phosphoribosylamine--glycine ligase
ctg_01585_gene	1954.213861	3351.357771	-0.77816	0.0034436	0.015332	TRUE	gnl_Bacteria_ctg_1	1596050	1596925	876	-	hypothetical protein
ctg_01586_gene	360.1007366	405.8295134	-0.17247	0.57414	0.71237	FALSE	gnl_Bacteria_ctg_1	1597002	1598027	1026	metN	Methionine import ATP-binding protein MetN
ctg_01587_gene	154.3248052	183.9004688	-0.25296	0.46919	0.61966	FALSE	gnl_Bacteria_ctg_1	1598024	1598719	696	metI	D-methionine transport system permease protein MetI
ctg_01588_gene	2896.698968	2979.355235	-0.04059	0.99956	1	FALSE	gnl_Bacteria_ctg_1	1599298	1602870	3573	dnaE	DNA polymerase III subunit alpha
ctg_01589_gene	219.8832213	180.8090663	0.28227	0.30601	0.46876	FALSE	gnl_Bacteria_ctg_1	1602908	1603756	849	trmJ	tRNA (cytidine/uridine/adenosine-2'-O-)-methyltransferase TrmJ
ctg_01590_gene	451.0056207	609.3843378	-0.43421	0.14468	0.27218	FALSE	gnl_Bacteria_ctg_1	1603756	1604565	810	cysE	Serine acetyltransferase
ctg_01591_gene	795.8544457	1454.580651	-0.87003	0.0020666	0.0099856	TRUE	gnl_Bacteria_ctg_1	1604686	1605627	942	-	hypothetical protein
ctg_01592_gene	228.739763	436.8285745	-0.93336	0.0011776	0.0064125	TRUE	gnl_Bacteria_ctg_1	1605751	1607757	2007	-	hypothetical protein
ctg_01593_gene	931.4030512	966.3697732	-0.05317	0.8902	0.94567	FALSE	gnl_Bacteria_ctg_1	1608094	1610742	2649	mutS	DNA mismatch repair protein MutS
ctg_01594_gene	1303.690912	458.9039739	1.5063	0.00034159	0.0023346	TRUE	gnl_Bacteria_ctg_1	1610939	1611262	324	-	Ferredoxin 1
ctg_01595_gene	554.0564682	542.7151545	0.029838	0.88784	0.94549	FALSE	gnl_Bacteria_ctg_1	1611399	1612115	717	-	hypothetical protein
ctg_01596_gene	108.2945855	98.93993657	0.13034	0.75199	0.85107	FALSE	gnl_Bacteria_ctg_1	1612249	1612914	666	-	Catechol O-methyltransferase
ctg_01597_gene	2131.602521	1818.394128	0.22927	0.48322	0.6319	FALSE	gnl_Bacteria_ctg_1	1613085	1613927	843	-	hypothetical protein
ctg_01598_gene	94.79565228	74.73847058	0.34297	0.28154	0.44297	FALSE	gnl_Bacteria_ctg_1	1614338	1614955	618	-	Putative acetyltransferase
ctg_01599_gene	114.5115545	130.7465872	-0.19128	0.52144	0.66779	FALSE	gnl_Bacteria_ctg_1	1614948	1615547	600	yigZ	IMPACT family member YigZ
ctg_01600_gene	260.9424023	272.5222379	-0.062643	0.79985	0.88176	FALSE	gnl_Bacteria_ctg_1	1615666	1616853	1188	prsE	Type I secretion system membrane fusion protein PrsE
ctg_01601_gene	711.1326484	803.2368578	-0.17571	0.50866	0.65533	FALSE	gnl_Bacteria_ctg_1	1616850	1618988	2139	ltxB	Leukotoxin export ATP-binding protein LtxB
ctg_01602_gene	616.6470978	433.0467189	0.50992	0.070175	0.16103	FALSE	gnl_Bacteria_ctg_1	1618985	1620529	1545	-	hypothetical protein
ctg_01603_gene	635.864287	357.556775	0.83055	0.0032219	0.014582	TRUE	gnl_Bacteria_ctg_1	1620672	1621415	744	lptB	Lipopolysaccharide export system ATP-binding protein LptB
ctg_01604_gene	1020.184303	509.347182	1.0021	0.00036819	0.0024558	TRUE	gnl_Bacteria_ctg_1	1621415	1621981	567	lptA	Lipopolysaccharide export system protein LptA
ctg_01605_gene	1723.243358	741.5023688	1.2166	0.0014267	0.0075052	TRUE	gnl_Bacteria_ctg_1	1621965	1622513	549	lptC	Lipopolysaccharide export system protein LptC
ctg_01606_gene	209.1929265	172.7858615	0.27585	0.34188	0.50539	FALSE	gnl_Bacteria_ctg_1	1622547	1623086	540	kdsC	3-deoxy-D-manno-octulosonate 8-phosphate phosphatase KdsC
ctg_01607_gene	949.782384	816.8647217	0.2175	0.43096	0.5884	FALSE	gnl_Bacteria_ctg_1	1623090	1624082	993	kdsD	Arabinose 5-phosphate isomerase KdsD
ctg_01609_gene	2005.374041	1873.879652	0.097843	0.64797	0.77013	FALSE	gnl_Bacteria_ctg_1	1624463	1625884	1422	cysS	Cysteine--tRNA ligase
ctg_01610_gene	47.9362013	90.35006292	-0.91441	0.018334	0.058617	TRUE	gnl_Bacteria_ctg_1	1626038	1626454	417	-	hypothetical protein
ctg_01611_gene	3465.36461	5826.159292	-0.74954	0.0064965	0.025261	TRUE	gnl_Bacteria_ctg_1	1626525	1638209	11685	-	hypothetical protein
ctg_01612_gene	67.03408728	41.88793227	0.67836	0.061136	0.14568	FALSE	gnl_Bacteria_ctg_1	1638662	1639108	447	ydaD_2	General stress protein 39
ctg_01613_gene	153.6967019	75.08304921	1.0335	0.0013715	0.0072691	TRUE	gnl_Bacteria_ctg_1	1639076	1639945	870	-	IS5 family transposase ISAba12
ctg_01614_gene	1225.010411	658.3597439	0.89585	0.06954	0.16023	FALSE	gnl_Bacteria_ctg_1	1640150	1640815	666	yfcF	Glutathione S-transferase YfcF
ctg_01615_gene	80.15980295	76.70182856	0.063618	0.82197	0.89728	FALSE	gnl_Bacteria_ctg_1	1641050	1641784	735	carA_2	Carbamoyl-phosphate synthase small chain
ctg_01616_gene	461.909518	381.8256731	0.2747	0.39447	0.55685	FALSE	gnl_Bacteria_ctg_1	1642107	1642697	591	yceI_2	Protein YceI
ctg_01617_gene	39.63850205	37.09905061	0.09552	0.88945	0.94567	FALSE	gnl_Bacteria_ctg_1	1642827	1643282	456	-	hypothetical protein
ctg_01618_gene	1.499820924	0.329664995	2.1857	0.52117	0.66775	FALSE	gnl_Bacteria_ctg_1	1643431	1643646	216	-	hypothetical protein
ctg_01619_gene	5921.867182	6472.109483	-0.12818	0.73138	0.83603	FALSE	gnl_Bacteria_ctg_1	1643780	1645768	1989	tktA	Transketolase 1
ctg_01620_gene	15.13333962	14.45878838	0.065784	1	1	FALSE	gnl_Bacteria_ctg_1	1646220	1646606	387	pilA	Fimbrial protein
ctg_01621_gene	1362.102688	2111.393137	-0.63236	0.019438	0.06087	TRUE	gnl_Bacteria_ctg_1	1647077	1648243	1167	metK	S-adenosylmethionine synthase
ctg_01622_gene	1317.995868	679.9739325	0.95479	0.00075278	0.0043724	TRUE	gnl_Bacteria_ctg_1	1648597	1648941	345	-	hypothetical protein
ctg_01623_gene	98.15622936	41.69430666	1.2352	0.00054683	0.0033729	TRUE	gnl_Bacteria_ctg_1	1649140	1649538	399	-	IS5 family transposase ISAba27
ctg_01624_gene	41.15489801	9.431161772	2.1256	0.00012648	0.0010341	TRUE	gnl_Bacteria_ctg_1	1649486	1649953	468	-	IS5 family transposase ISAba27
ctg_01625_gene	63.86517286	85.47599968	-0.42049	0.46972	0.62007	FALSE	gnl_Bacteria_ctg_1	1650162	1651373	1212	-	hypothetical protein
ctg_01626_gene	201.9097455	160.3814692	0.3322	0.28807	0.44994	FALSE	gnl_Bacteria_ctg_1	1651426	1651935	510	-	hypothetical protein
ctg_01627_gene	135.4416418	73.80895591	0.8758	0.0079982	0.029899	TRUE	gnl_Bacteria_ctg_1	1651997	1652776	780	-	hypothetical protein
ctg_01628_gene	0	0	NA	NA	NA	NA	gnl_Bacteria_ctg_1	1652776	1652937	162	-	hypothetical protein
ctg_01629_gene	655.7593439	369.3946514	0.828	0.0024877	0.011637	TRUE	gnl_Bacteria_ctg_1	1652943	1654115	1173	-	hypothetical protein
ctg_01630_gene	803.2373172	724.4841986	0.14887	0.59189	0.72543	FALSE	gnl_Bacteria_ctg_1	1654241	1655284	1044	nmoA	Nitronate monooxygenase
ctg_01631_gene	5743.799941	1904.347543	1.5927	0.044848	0.11631	TRUE	gnl_Bacteria_ctg_1	1655340	1656017	678	-	hypothetical protein
ctg_01632_gene	351.9542156	359.0217897	-0.028684	0.97454	0.99744	FALSE	gnl_Bacteria_ctg_1	1656266	1657291	1026	dusB	tRNA-dihydrouridine synthase B
ctg_01633_gene	354.3673107	419.6067422	-0.24379	0.36599	0.53035	FALSE	gnl_Bacteria_ctg_1	1657372	1658580	1209	-	hypothetical protein
ctg_01634_gene	37.45491067	48.47581027	-0.37211	0.30523	0.46808	FALSE	gnl_Bacteria_ctg_1	1658547	1659200	654	-	hypothetical protein
ctg_01635_gene	6026.023725	6576.381075	-0.12609	0.73285	0.83701	FALSE	gnl_Bacteria_ctg_1	1659394	1660488	1095	desA3_2	NADPH-dependent stearoyl-CoA 9-desaturase
ctg_01636_gene	3795.60485	2020.77781	0.90942	0.00066174	0.003948	TRUE	gnl_Bacteria_ctg_1	1660503	1661567	1065	-	NADPH oxidoreductase
ctg_01637_gene	600.0687216	385.8841118	0.63696	0.023386	0.070715	TRUE	gnl_Bacteria_ctg_1	1661721	1662401	681	fabR_1	HTH-type transcriptional repressor FabR
ctg_01638_gene	714.4180793	219.3311405	1.7037	0.024789	0.073758	TRUE	gnl_Bacteria_ctg_1	1662768	1663568	801	menH_4	2-succinyl-6-hydroxy-2%2C4-cyclohexadiene-1-carboxylate synthase
ctg_01639_gene	2.031229779	1.097393472	0.88827	0.79841	0.88053	FALSE	gnl_Bacteria_ctg_1	1663705	1663971	267	-	hypothetical protein
ctg_01640_gene	3842.828572	4536.472321	-0.2394	0.43745	0.59349	FALSE	gnl_Bacteria_ctg_1	1664118	1666997	2880	rapA	RNA polymerase-associated protein RapA
ctg_01641_gene	91.16569626	77.38215417	0.23649	0.44633	0.60169	FALSE	gnl_Bacteria_ctg_1	1667099	1667695	597	rluA_2	Dual-specificity RNA pseudouridine synthase RluA
ctg_01642_gene	185.9168926	119.4417641	0.63835	0.042399	0.11141	TRUE	gnl_Bacteria_ctg_1	1667877	1668584	708	-	hypothetical protein
ctg_01643_gene	156.500614	64.23633285	1.2847	6.50E-05	0.00059043	TRUE	gnl_Bacteria_ctg_1	1668759	1669691	933	-	IS5 family transposase ISAha2
ctg_01644_gene	22.5155382	16.69233104	0.43174	0.32661	0.49089	FALSE	gnl_Bacteria_ctg_1	1669761	1670177	417	-	hypothetical protein
ctg_01645_gene	752.554199	826.7933441	-0.13573	0.71178	0.81766	FALSE	gnl_Bacteria_ctg_1	1670343	1671644	1302	hemL	Glutamate-1-semialdehyde 2%2C1-aminomutase
ctg_01646_gene	307.4831954	274.4375014	0.16403	0.5166	0.6631	FALSE	gnl_Bacteria_ctg_1	1671683	1672303	621	thiE_2	Thiamine-phosphate synthase
ctg_01647_gene	393.0651059	330.3002049	0.25099	0.37952	0.54442	FALSE	gnl_Bacteria_ctg_1	1673100	1673483	384	-	hypothetical protein
ctg_01648_gene	108.6006387	143.9699305	-0.40673	0.17458	0.3114	FALSE	gnl_Bacteria_ctg_1	1673819	1675276	1458	-	hypothetical protein
ctg_01649_gene	2475.299059	1630.001367	0.60273	0.16704	0.30066	FALSE	gnl_Bacteria_ctg_1	1675407	1676861	1455	-	hypothetical protein
ctg_01650_gene	433.3350109	276.9429698	0.64589	0.024509	0.073003	TRUE	gnl_Bacteria_ctg_1	1676869	1677501	633	-	hypothetical protein
ctg_01651_gene	178.0137102	295.6762265	-0.73203	0.014521	0.04866	TRUE	gnl_Bacteria_ctg_1	1677614	1678015	402	-	hypothetical protein
ctg_01652_gene	168.0644846	129.6180356	0.37475	0.23021	0.38563	FALSE	gnl_Bacteria_ctg_1	1678133	1679197	1065	-	hypothetical protein
ctg_01653_gene	247.6469991	163.2693652	0.60103	0.056476	0.13788	FALSE	gnl_Bacteria_ctg_1	1679566	1680726	1161	-	hypothetical protein
ctg_01654_gene	494.017398	697.130943	-0.49687	0.074154	0.16673	FALSE	gnl_Bacteria_ctg_1	1680766	1682337	1572	-	hypothetical protein
ctg_01655_gene	123.4529546	216.5465134	-0.81072	0.010932	0.038336	TRUE	gnl_Bacteria_ctg_1	1682480	1683301	822	yddE	putative isomerase YddE
ctg_01656_gene	437.653574	405.9553904	0.10847	0.67297	0.78967	FALSE	gnl_Bacteria_ctg_1	1683913	1684647	735	gloB_2	Hydroxyacylglutathione hydrolase GloB
ctg_01657_gene	27.82347677	15.59940711	0.83481	0.084829	0.18593	FALSE	gnl_Bacteria_ctg_1	1684663	1684983	321	-	hypothetical protein
ctg_01658_gene	35.28196896	15.65726435	1.1721	0.016101	0.053061	TRUE	gnl_Bacteria_ctg_1	1685373	1685576	204	-	hypothetical protein
ctg_01662_gene	129.8816669	70.14159145	0.88886	0.0049299	0.020392	TRUE	gnl_Bacteria_ctg_1	1686624	1687649	1026	xerC_3	Tyrosine recombinase XerC
ctg_01663_gene	63.73784178	46.4978203	0.45499	0.23772	0.39427	FALSE	gnl_Bacteria_ctg_1	1687909	1688475	567	-	hypothetical protein
ctg_01664_gene	22.3351834	26.74557212	-0.25998	0.63357	0.75909	FALSE	gnl_Bacteria_ctg_1	1688506	1689273	768	-	hypothetical protein
ctg_01665_gene	0.829550506	1.097393472	-0.40368	1	1	FALSE	gnl_Bacteria_ctg_1	1689270	1689626	357	-	hypothetical protein
ctg_01666_gene	1079.768127	658.7120276	0.713	0.019154	0.06041	TRUE	gnl_Bacteria_ctg_1	1689726	1691816	2091	-	hypothetical protein
ctg_01667_gene	25.58763017	26.94259685	-0.074442	0.93784	0.97491	FALSE	gnl_Bacteria_ctg_1	1691822	1694317	2496	-	hypothetical protein
ctg_01668_gene	4.269270561	8.210737826	-0.94352	0.22827	0.38315	FALSE	gnl_Bacteria_ctg_1	1694380	1694610	231	-	hypothetical protein
ctg_01669_gene	0.341941384	1.434374462	-2.0686	0.47026	0.62008	FALSE	gnl_Bacteria_ctg_1	1694607	1694780	174	-	hypothetical protein
ctg_01670_gene	74.68424113	105.3374351	-0.49614	0.13433	0.25971	FALSE	gnl_Bacteria_ctg_1	1694792	1695124	333	-	hypothetical protein
ctg_01671_gene	113.1967003	82.8120986	0.45092	0.1429	0.26973	FALSE	gnl_Bacteria_ctg_1	1695169	1696506	1338	-	hypothetical protein
ctg_01672_gene	17.32461799	17.60816608	-0.023421	1	1	FALSE	gnl_Bacteria_ctg_1	1696509	1697150	642	-	hypothetical protein
ctg_01673_gene	12.09374153	7.609265075	0.66843	0.31135	0.47512	FALSE	gnl_Bacteria_ctg_1	1697129	1697596	468	-	hypothetical protein
ctg_01674_gene	10.32969752	7.508182584	0.46026	0.53646	0.68046	FALSE	gnl_Bacteria_ctg_1	1697593	1697928	336	-	hypothetical protein
ctg_01675_gene	2.718843729	0.329664995	3.0439	0.14814	0.27571	FALSE	gnl_Bacteria_ctg_1	1697928	1698284	357	-	hypothetical protein
ctg_01676_gene	29.09606816	36.13853084	-0.31271	0.66969	0.78714	FALSE	gnl_Bacteria_ctg_1	1698285	1699670	1386	-	hypothetical protein
ctg_01677_gene	1.855374658	0.380206241	2.2869	0.39307	0.55572	FALSE	gnl_Bacteria_ctg_1	1699673	1699951	279	-	hypothetical protein
ctg_01678_gene	6.872633936	4.374941899	0.6516	0.52455	0.66992	FALSE	gnl_Bacteria_ctg_1	1699976	1700422	447	-	hypothetical protein
ctg_01679_gene	5.85734714	6.363094322	-0.11948	1	1	FALSE	gnl_Bacteria_ctg_1	1700415	1700897	483	-	hypothetical protein
ctg_01680_gene	1.506627099	1.376517222	0.1303	1	1	FALSE	gnl_Bacteria_ctg_1	1700900	1701277	378	-	hypothetical protein
ctg_01681_gene	2.190509867	3.722927903	-0.76517	0.56678	0.70828	FALSE	gnl_Bacteria_ctg_1	1701296	1701706	411	-	hypothetical protein
ctg_01682_gene	46.09828248	44.72350034	0.04368	0.91177	0.95744	FALSE	gnl_Bacteria_ctg_1	1701785	1703047	1263	-	hypothetical protein
ctg_01683_gene	26.25559409	29.9344943	-0.18918	0.67294	0.78967	FALSE	gnl_Bacteria_ctg_1	1703059	1703949	891	-	hypothetical protein
ctg_01684_gene	57.89103199	54.63460941	0.083525	0.86371	0.92951	FALSE	gnl_Bacteria_ctg_1	1703939	1706011	2073	-	hypothetical protein
ctg_01685_gene	40.40098393	39.29020233	0.040221	0.93512	0.9728	FALSE	gnl_Bacteria_ctg_1	1706029	1707312	1284	-	hypothetical protein
ctg_01686_gene	2.684925164	2.625534431	0.032271	1	1	FALSE	gnl_Bacteria_ctg_1	1707287	1707694	408	-	hypothetical protein
ctg_01687_gene	13.99291592	8.506669306	0.71803	0.36875	0.53323	FALSE	gnl_Bacteria_ctg_1	1707699	1708187	489	-	hypothetical protein
ctg_01688_gene	0	0	NA	NA	NA	NA	gnl_Bacteria_ctg_1	1708690	1708911	222	-	hypothetical protein
ctg_01689_gene	0	0	NA	NA	NA	NA	gnl_Bacteria_ctg_1	1708920	1709126	207	-	hypothetical protein
ctg_01690_gene	228.291375	115.1570715	0.98727	0.0017765	0.008924	TRUE	gnl_Bacteria_ctg_1	1709500	1710069	570	-	hypothetical protein
ctg_01691_gene	2.749031112	9.009906021	-1.7126	0.22127	0.3732	FALSE	gnl_Bacteria_ctg_1	1710164	1710604	441	-	hypothetical protein
ctg_01692_gene	0	1.090077478	#NAME?	0.39086	0.55371	FALSE	gnl_Bacteria_ctg_1	1710615	1710953	339	-	hypothetical protein
ctg_01693_gene	3.243446409	2.230696201	0.54003	0.71107	0.81717	FALSE	gnl_Bacteria_ctg_1	1710946	1711422	477	-	hypothetical protein
ctg_01694_gene	2.616975725	0.775044471	1.7555	0.37672	0.54195	FALSE	gnl_Bacteria_ctg_1	1711415	1711732	318	-	hypothetical protein
ctg_01695_gene	0	0.380206241	#NAME?	0.96036	0.98654	FALSE	gnl_Bacteria_ctg_1	1711729	1711974	246	-	hypothetical protein
ctg_01696_gene	5.149314665	9.582114794	-0.89596	0.61163	0.74141	FALSE	gnl_Bacteria_ctg_1	1711971	1712561	591	-	hypothetical protein
ctg_01697_gene	9.022306753	15.04713417	-0.73792	0.54391	0.6874	FALSE	gnl_Bacteria_ctg_1	1712558	1713775	1218	-	hypothetical protein
ctg_01698_gene	0	0.760412482	#NAME?	0.62838	0.75417	FALSE	gnl_Bacteria_ctg_1	1713772	1714017	246	-	hypothetical protein
ctg_01699_gene	0.243804561	0.709871236	-1.5418	0.91674	0.96031	FALSE	gnl_Bacteria_ctg_1	1714014	1714244	231	-	hypothetical protein
ctg_01700_gene	21.48225169	15.10566213	0.50806	0.3054	0.46809	FALSE	gnl_Bacteria_ctg_1	1714241	1715560	1320	dnaB_2	Replicative DNA helicase
ctg_01701_gene	8.463785508	11.84939097	-0.48544	0.5858	0.72204	FALSE	gnl_Bacteria_ctg_1	1715560	1716324	765	-	hypothetical protein
ctg_01702_gene	0	0	NA	NA	NA	NA	gnl_Bacteria_ctg_1	1716284	1716454	171	-	hypothetical protein
ctg_01703_gene	4.611211946	1.807264708	1.3513	0.28847	0.45031	FALSE	gnl_Bacteria_ctg_1	1716451	1717152	702	-	hypothetical protein
ctg_01704_gene	0.243804561	0	Inf	1	1	FALSE	gnl_Bacteria_ctg_1	1717149	1717460	312	-	hypothetical protein
ctg_01705_gene	0	0	NA	NA	NA	NA	gnl_Bacteria_ctg_1	1717491	1717679	189	-	hypothetical protein
ctg_01706_gene	169.0543094	265.9924881	-0.6539	0.02626	0.077043	TRUE	gnl_Bacteria_ctg_1	1717782	1718450	669	-	putative HTH-type transcriptional regulator
ctg_01707_gene	0.243804561	0.709871236	-1.5418	0.91674	0.96031	FALSE	gnl_Bacteria_ctg_1	1718462	1719001	540	-	hypothetical protein
ctg_01708_gene	0.335135209	1.814580703	-2.4368	0.33036	0.4948	FALSE	gnl_Bacteria_ctg_1	1718998	1719273	276	-	hypothetical protein
ctg_01709_gene	5.122202276	9.397428257	-0.8755	0.40947	0.56914	FALSE	gnl_Bacteria_ctg_1	1719278	1719784	507	-	hypothetical protein
ctg_01710_gene	11.20985394	13.07428445	-0.22196	0.72566	0.8312	FALSE	gnl_Bacteria_ctg_1	1719786	1720796	1011	-	hypothetical protein
ctg_01711_gene	17.70959061	20.15456601	-0.18658	0.64831	0.77013	FALSE	gnl_Bacteria_ctg_1	1720808	1721692	885	-	hypothetical protein
ctg_01712_gene	3.605806319	7.05833357	-0.96901	0.30204	0.46524	FALSE	gnl_Bacteria_ctg_1	1721673	1722290	618	-	hypothetical protein
ctg_01713_gene	0.487609122	0	Inf	0.78125	0.8723	FALSE	gnl_Bacteria_ctg_1	1722287	1722517	231	-	hypothetical protein
ctg_01714_gene	2.434314428	2.84680094	-0.22583	0.92873	0.96832	FALSE	gnl_Bacteria_ctg_1	1722517	1722885	369	-	hypothetical protein
ctg_01715_gene	1.889293223	1.477599713	0.35459	0.86414	0.92951	FALSE	gnl_Bacteria_ctg_1	1722878	1723192	315	-	hypothetical protein
ctg_01716_gene	10.91544347	2.194786944	2.3142	0.0065201	0.025318	TRUE	gnl_Bacteria_ctg_1	1723189	1723491	303	-	hypothetical protein
ctg_01717_gene	10.27536043	2.64016642	1.9605	0.018731	0.059683	TRUE	gnl_Bacteria_ctg_1	1723491	1723802	312	-	hypothetical protein
ctg_01722_gene	327.5898833	154.0864401	1.0882	0.00020942	0.0015653	TRUE	gnl_Bacteria_ctg_1	1724773	1725597	825	pknD_2	Serine/threonine-protein kinase PknD
ctg_01723_gene	1661.730515	1702.351723	-0.034843	0.96699	0.99117	FALSE	gnl_Bacteria_ctg_1	1725584	1727095	1512	-	hypothetical protein
ctg_01724_gene	381.8111153	392.1163419	-0.038423	0.9403	0.97637	FALSE	gnl_Bacteria_ctg_1	1727284	1728168	885	-	hypothetical protein
ctg_01725_gene	557.9765106	795.4758054	-0.51161	0.10329	0.21412	FALSE	gnl_Bacteria_ctg_1	1728192	1729907	1716	TOP6B	DNA topoisomerase 6 subunit B
ctg_01726_gene	531.379905	677.5430431	-0.35057	0.2644	0.42519	FALSE	gnl_Bacteria_ctg_1	1729941	1730957	1017	tsaD	tRNA N6-adenosine threonylcarbamoyltransferase
ctg_01727_gene	69.89288232	133.4126184	-0.93268	0.034709	0.095811	TRUE	gnl_Bacteria_ctg_1	1731104	1731319	216	rpsU	30S ribosomal protein S21
ctg_01728_gene	1133.523963	1854.471749	-0.71019	0.049231	0.12432	TRUE	gnl_Bacteria_ctg_1	1731353	1731799	447	yqeY	putative protein YqeY
ctg_01729_gene	53.37850075	37.08346626	0.52548	0.14655	0.27422	FALSE	gnl_Bacteria_ctg_1	1731870	1732229	360	-	hypothetical protein
ctg_01730_gene	299.2529994	198.6677629	0.59101	0.048596	0.12373	TRUE	gnl_Bacteria_ctg_1	1732338	1733741	1404	bepA_2	Beta-barrel assembly-enhancing protease
ctg_01731_gene	277.3232071	291.2887828	-0.070882	0.77091	0.86466	FALSE	gnl_Bacteria_ctg_1	1733867	1734835	969	ghrB	Glyoxylate/hydroxypyruvate reductase B
ctg_01732_gene	139.4407649	152.4198024	-0.1284	0.59979	0.7315	FALSE	gnl_Bacteria_ctg_1	1734857	1735498	642	-	hypothetical protein
ctg_01733_gene	339.6244354	496.8905529	-0.54899	0.056847	0.13866	FALSE	gnl_Bacteria_ctg_1	1735704	1737593	1890	htpX_2	Protease HtpX
ctg_01734_gene	700.1103516	1161.767272	-0.73067	0.011891	0.041235	TRUE	gnl_Bacteria_ctg_1	1737684	1739219	1536	purF	Amidophosphoribosyltransferase
ctg_01735_gene	274.6190635	287.2387547	-0.064819	0.83591	0.90752	FALSE	gnl_Bacteria_ctg_1	1739244	1739825	582	-	hypothetical protein
ctg_01736_gene	782.0697685	1116.788669	-0.51399	0.069828	0.16063	FALSE	gnl_Bacteria_ctg_1	1739831	1740832	1002	pyrD	Dihydroorotate dehydrogenase (quinone)
ctg_01737_gene	95.17162454	90.2956048	0.075876	0.81814	0.89485	FALSE	gnl_Bacteria_ctg_1	1740923	1741402	480	-	hypothetical protein
ctg_01738_gene	349.8734687	373.9233472	-0.095909	0.75475	0.85261	FALSE	gnl_Bacteria_ctg_1	1741402	1742541	1140	-	hypothetical protein
ctg_01739_gene	171.320231	165.8897138	0.046471	0.93262	0.97092	FALSE	gnl_Bacteria_ctg_1	1742571	1743026	456	gpmA	2%2C3-bisphosphoglycerate-dependent phosphoglycerate mutase
ctg_01740_gene	547.7684155	409.4424816	0.41991	0.14165	0.26774	FALSE	gnl_Bacteria_ctg_1	1743105	1744178	1074	gpsA	Glycerol-3-phosphate dehydrogenase [NAD(P)+]
ctg_01741_gene	314.7145734	232.7908895	0.43501	0.15308	0.28282	FALSE	gnl_Bacteria_ctg_1	1744212	1744793	582	ydjA	Putative NAD(P)H nitroreductase YdjA
ctg_01742_gene	990.6934421	360.6098832	1.458	3.71E-07	6.42E-06	TRUE	gnl_Bacteria_ctg_1	1745058	1745435	378	-	hypothetical protein
ctg_01743_gene	2176.333707	1648.300544	0.40092	0.12719	0.24798	FALSE	gnl_Bacteria_ctg_1	1745495	1746646	1152	rhlB_1	ATP-dependent RNA helicase RhlB
ctg_01744_gene	115.9230084	192.2302746	-0.72967	0.037468	0.10122	TRUE	gnl_Bacteria_ctg_1	1746748	1746963	216	capB	Cold shock protein CapB
ctg_01745_gene	17.8657957	15.83815206	0.1738	0.76714	0.86284	FALSE	gnl_Bacteria_ctg_1	1747334	1747582	249	tusA_1	Sulfur carrier protein TusA
ctg_01746_gene	6782.927228	4031.593976	0.75056	0.030622	0.086701	TRUE	gnl_Bacteria_ctg_1	1747719	1748588	870	rpoH	RNA polymerase sigma factor RpoH
ctg_01747_gene	26.2245259	71.02866964	-1.4375	0.0022107	0.010536	TRUE	gnl_Bacteria_ctg_1	1748708	1749073	366	-	hypothetical protein
ctg_01748_gene	0.920881154	4.339032642	-2.2363	0.098154	0.2083	FALSE	gnl_Bacteria_ctg_1	1749109	1749306	198	thiS	Sulfur carrier protein ThiS
ctg_01749_gene	465.5981039	1059.522977	-1.1863	3.18E-05	0.00030533	TRUE	gnl_Bacteria_ctg_1	1749321	1750103	783	thiG	Thiazole synthase
ctg_01750_gene	1408.138913	1420.255258	-0.012361	0.94476	0.97955	FALSE	gnl_Bacteria_ctg_1	1750428	1751039	612	gstB	Glutathione S-transferase GST-6.0
ctg_01751_gene	92.69043539	112.6655643	-0.28155	0.43081	0.5884	FALSE	gnl_Bacteria_ctg_1	1751255	1752700	1446	dauA	C4-dicarboxylic acid transporter DauA
ctg_01752_gene	80.5976713	160.5679424	-0.99437	0.017214	0.055741	TRUE	gnl_Bacteria_ctg_1	1752852	1753568	717	trmB_1	tRNA (guanine-N(7)-)-methyltransferase
ctg_01753_gene	141.3456558	105.0722726	0.42785	0.17492	0.31182	FALSE	gnl_Bacteria_ctg_1	1753661	1754437	777	proC_1	Pyrroline-5-carboxylate reductase
ctg_01754_gene	112.6619929	153.9667632	-0.45062	0.13932	0.26567	FALSE	gnl_Bacteria_ctg_1	1754521	1755318	798	-	hypothetical protein
ctg_01755_gene	133.736003	79.84278495	0.74415	0.030261	0.086091	TRUE	gnl_Bacteria_ctg_1	1755382	1756053	672	cmoA	Carboxy-S-adenosyl-L-methionine synthase
ctg_01756_gene	0	0	NA	NA	NA	NA	gnl_Bacteria_ctg_1	1756085	1756219	135	-	hypothetical protein
ctg_01757_gene	918.8953963	818.2244631	0.1674	0.60708	0.73781	FALSE	gnl_Bacteria_ctg_1	1756422	1758110	1689	fadD3	3-[(3aS%2C4S%2C7aS)-7a-methyl-1%2C5-dioxo-octahydro-1H-inden-4-yl]propanoyl:CoA ligase
ctg_01758_gene	576.192096	235.4349834	1.2912	1.17E-05	0.00012747	TRUE	gnl_Bacteria_ctg_1	1758207	1758806	600	betI_4	HTH-type transcriptional regulator BetI
ctg_01759_gene	2038.023809	423.0343851	2.2683	1.33E-14	1.37E-12	TRUE	gnl_Bacteria_ctg_1	1758991	1760163	1173	mmgC_6	Acyl-CoA dehydrogenase
ctg_01760_gene	2314.70813	581.3080811	1.9935	6.56E-12	3.39E-10	TRUE	gnl_Bacteria_ctg_1	1760199	1761800	1602	-	Methylmalonyl-CoA carboxyltransferase 12S subunit
ctg_01761_gene	550.3001586	140.6565909	1.968	9.25E-11	3.70E-09	TRUE	gnl_Bacteria_ctg_1	1761813	1762607	795	crt_3	Short-chain-enoyl-CoA hydratase
ctg_01762_gene	1790.598225	470.1250556	1.9293	2.49E-11	1.10E-09	TRUE	gnl_Bacteria_ctg_1	1762627	1764621	1995	accA1	Acetyl-/propionyl-coenzyme A carboxylase alpha chain
ctg_01763_gene	408.7322409	96.83227084	2.0776	2.97E-11	1.29E-09	TRUE	gnl_Bacteria_ctg_1	1764618	1765520	903	liuE	3-hydroxy-3-isohexenylglutaryl-CoA/hydroxy-methylglutaryl-CoA lyase
ctg_01764_gene	233.3443934	74.09377257	1.655	9.52E-06	0.00010659	TRUE	gnl_Bacteria_ctg_1	1765629	1766333	705	scoA	putative succinyl-CoA:3-ketoacid coenzyme A transferase subunit A
ctg_01765_gene	365.0719863	132.8802707	1.4581	8.69E-05	0.00074574	TRUE	gnl_Bacteria_ctg_1	1766336	1766974	639	scoB	putative succinyl-CoA:3-ketoacid coenzyme A transferase subunit B
ctg_01766_gene	84.52468022	41.432943	1.0286	0.0052698	0.021448	TRUE	gnl_Bacteria_ctg_1	1767072	1768484	1413	atoE	Putative short-chain fatty acid transporter
ctg_01767_gene	741.4635242	935.7141018	-0.33569	0.53084	0.6761	FALSE	gnl_Bacteria_ctg_1	1768540	1770024	1485	pal_2	Peptidoglycan-associated lipoprotein
ctg_01768_gene	443.7731256	823.0870121	-0.89122	0.0027095	0.012445	TRUE	gnl_Bacteria_ctg_1	1770217	1771452	1236	pyrC'	Dihydroorotase-like protein
ctg_01769_gene	404.4025769	621.3719895	-0.61967	0.035203	0.096694	TRUE	gnl_Bacteria_ctg_1	1771463	1772479	1017	pyrB	Aspartate carbamoyltransferase
ctg_01770_gene	32.21119037	84.64385184	-1.3938	0.1645	0.29781	FALSE	gnl_Bacteria_ctg_1	1772702	1773046	345	-	hypothetical protein
ctg_01771_gene	621.7899751	1527.637141	-1.2968	0.00011497	0.00095388	TRUE	gnl_Bacteria_ctg_1	1773279	1775483	2205	rlmL	Ribosomal RNA large subunit methyltransferase K/L
ctg_01772_gene	432.5100587	229.4442616	0.91459	0.0026723	0.012315	TRUE	gnl_Bacteria_ctg_1	1775574	1776857	1284	-	hypothetical protein
ctg_01773_gene	83931.87593	15195.31255	2.4656	4.38E-18	8.14E-16	TRUE	gnl_Bacteria_ctg_1	1777086	1779665	2580	clpB	Chaperone protein ClpB
ctg_01774_gene	324.1982224	477.2460701	-0.55786	0.049047	0.1242	TRUE	gnl_Bacteria_ctg_1	1780243	1781292	1050	tas	Protein tas
ctg_01775_gene	434.768516	717.5022711	-0.72274	0.0088932	0.032624	TRUE	gnl_Bacteria_ctg_1	1781483	1782190	708	vfr	Cyclic AMP receptor-like protein
ctg_01776_gene	379.5329903	360.0580449	0.075996	0.79569	0.88053	FALSE	gnl_Bacteria_ctg_1	1782338	1782760	423	yhfA	Protein YhfA
ctg_01777_gene	189.8835209	163.9414331	0.21193	0.47326	0.62267	FALSE	gnl_Bacteria_ctg_1	1782849	1783886	1038	apaH_2	Bis(5'-nucleosyl)-tetraphosphatase%2C symmetrical
ctg_01778_gene	343.7769446	211.5236273	0.70065	0.051745	0.12892	FALSE	gnl_Bacteria_ctg_1	1784440	1785123	684	pphA	Serine/threonine-protein phosphatase 1
ctg_01779_gene	0	0	NA	NA	NA	NA	gnl_Bacteria_ctg_1	1786075	1786458	384	-	hypothetical protein
ctg_01780_gene	0	0	NA	NA	NA	NA	gnl_Bacteria_ctg_1	1786455	1786790	336	-	hypothetical protein
ctg_01781_gene	0	0	NA	NA	NA	NA	gnl_Bacteria_ctg_1	1786865	1788490	1626	-	IS66 family transposase ISAba16
ctg_01782_gene	13.23724022	3.936878418	1.7495	0.044035	0.11463	TRUE	gnl_Bacteria_ctg_1	1788516	1788812	297	-	hypothetical protein
ctg_01783_gene	0	0	NA	NA	NA	NA	gnl_Bacteria_ctg_1	1789038	1790663	1626	-	IS66 family transposase ISAba16
ctg_01784_gene	0	0	NA	NA	NA	NA	gnl_Bacteria_ctg_1	1790738	1791073	336	-	hypothetical protein
ctg_01785_gene	0	0	NA	NA	NA	NA	gnl_Bacteria_ctg_1	1791070	1791453	384	-	hypothetical protein
ctg_01786_gene	0.335135209	0	Inf	1	1	FALSE	gnl_Bacteria_ctg_1	1791650	1791862	213	-	hypothetical protein
ctg_01787_gene	232.2099118	106.3988013	1.1259	0.00028981	0.0020404	TRUE	gnl_Bacteria_ctg_1	1792408	1793109	702	-	IS1 family transposase ISPa14
ctg_01788_gene	948.0703529	518.1618849	0.87159	0.0016147	0.0082599	TRUE	gnl_Bacteria_ctg_1	1793239	1794525	1287	-	hypothetical protein
ctg_01789_gene	1429.236315	746.5766547	0.93688	0.0021007	0.010133	TRUE	gnl_Bacteria_ctg_1	1794532	1796724	2193	-	hypothetical protein
ctg_01790_gene	46.87514521	24.95076366	0.90974	0.024948	0.074152	TRUE	gnl_Bacteria_ctg_1	1796973	1797374	402	-	hypothetical protein
ctg_01791_gene	83.44221348	40.56195629	1.0407	0.098249	0.2083	FALSE	gnl_Bacteria_ctg_1	1797371	1798057	687	-	hypothetical protein
ctg_01792_gene	61.94580457	67.68338317	-0.1278	0.60101	0.73267	FALSE	gnl_Bacteria_ctg_1	1798250	1798849	600	-	hypothetical protein
ctg_01793_gene	243.7135013	162.0891565	0.5884	0.047285	0.12088	TRUE	gnl_Bacteria_ctg_1	1799170	1799835	666	-	hypothetical protein
ctg_01794_gene	36.61932249	35.78486017	0.033256	0.99419	1	FALSE	gnl_Bacteria_ctg_1	1799993	1800478	486	-	hypothetical protein
ctg_01795_gene	1071.302535	1229.708635	-0.19895	0.4826	0.63168	FALSE	gnl_Bacteria_ctg_1	1801004	1807324	6321	rhlE	ATP-dependent RNA helicase RhlE
ctg_01796_gene	376.4883487	432.4813084	-0.20003	0.49432	0.6428	FALSE	gnl_Bacteria_ctg_1	1807327	1810620	3294	-	hypothetical protein
ctg_01797_gene	111.0398854	171.0702331	-0.62351	0.042586	0.11159	TRUE	gnl_Bacteria_ctg_1	1810794	1812155	1362	hsdS	Type-1 restriction enzyme EcoKI specificity protein
ctg_01798_gene	239.1891213	358.6161183	-0.58429	0.04647	0.11974	TRUE	gnl_Bacteria_ctg_1	1812152	1813714	1563	hsdM	Type I restriction enzyme EcoKI M protein
ctg_01799_gene	1030.495598	1296.597017	-0.33139	0.25112	0.41014	FALSE	gnl_Bacteria_ctg_1	1813778	1817236	3459	-	hypothetical protein
ctg_01800_gene	0.585745945	0.387522236	0.596	1	1	FALSE	gnl_Bacteria_ctg_1	1818149	1819018	870	-	IS5 family transposase ISAba12
ctg_01801_gene	15.43751895	4.223318162	1.87	0.12252	0.24192	FALSE	gnl_Bacteria_ctg_1	1819412	1819735	324	-	hypothetical protein
ctg_01802_gene	3.053978938	0.387522236	2.9783	0.10907	0.22311	FALSE	gnl_Bacteria_ctg_1	1820022	1820330	309	-	hypothetical protein
ctg_01803_gene	5.207495247	6.461330357	-0.31124	0.86251	0.92881	FALSE	gnl_Bacteria_ctg_1	1820540	1820908	369	-	hypothetical protein
ctg_01804_gene	1.066548892	0.329664995	1.6939	0.68534	0.79847	FALSE	gnl_Bacteria_ctg_1	1821050	1821373	324	-	hypothetical protein
ctg_01805_gene	1.354153186	0.380206241	1.8325	0.65145	0.77141	FALSE	gnl_Bacteria_ctg_1	1821396	1821704	309	-	hypothetical protein
ctg_01806_gene	253.9748522	87.94745298	1.53	0.0081404	0.030341	TRUE	gnl_Bacteria_ctg_1	1821831	1823033	1203	intS_1	Prophage integrase IntS
ctg_01807_gene	154.7486453	134.8086718	0.19901	0.487	0.63587	FALSE	gnl_Bacteria_ctg_1	1823109	1824308	1200	intS_2	Prophage integrase IntS
ctg_01809_gene	216.0657693	317.4428085	-0.55503	0.063317	0.1496	FALSE	gnl_Bacteria_ctg_1	1824613	1826604	1992	tgpA	Protein-glutamine gamma-glutamyltransferase
ctg_01810_gene	103.3395572	119.5817659	-0.2106	0.64099	0.766	FALSE	gnl_Bacteria_ctg_1	1826618	1827523	906	-	hypothetical protein
ctg_01811_gene	350.1619548	426.1746843	-0.28342	0.31811	0.48228	FALSE	gnl_Bacteria_ctg_1	1827536	1828498	963	ruvB_3	Holliday junction ATP-dependent DNA helicase RuvB
ctg_01812_gene	55.12859648	159.7532973	-1.535	0.0033632	0.015099	TRUE	gnl_Bacteria_ctg_1	1828930	1829232	303	-	hypothetical protein
ctg_01813_gene	1491.24956	5063.900251	-1.7637	3.48E-10	1.15E-08	TRUE	gnl_Bacteria_ctg_1	1829243	1831342	2100	cstA	Peptide transporter CstA
ctg_01814_gene	1636.250907	2703.332361	-0.72434	0.0078262	0.029526	TRUE	gnl_Bacteria_ctg_1	1831514	1832083	570	efp	Elongation factor P
ctg_01815_gene	118.2495285	146.8194143	-0.31221	0.28254	0.44416	FALSE	gnl_Bacteria_ctg_1	1832465	1833487	1023	epmB	L-lysine 2%2C3-aminomutase
ctg_01816_gene	282.7234528	526.150487	-0.89608	0.0014736	0.0077082	TRUE	gnl_Bacteria_ctg_1	1833497	1835242	1746	fimW	Cyclic-di-GMP receptor FimW
ctg_01817_gene	413.1589176	993.4453752	-1.2657	6.96E-06	8.22E-05	TRUE	gnl_Bacteria_ctg_1	1835224	1837389	2166	-	hypothetical protein
ctg_01818_gene	56.67770993	126.1329003	-1.1541	0.00048051	0.0030378	TRUE	gnl_Bacteria_ctg_1	1837474	1837698	225	rpmE	50S ribosomal protein L31
ctg_01819_gene	93.61801141	273.6259225	-1.5473	5.50E-07	8.97E-06	TRUE	gnl_Bacteria_ctg_1	1837894	1838874	981	-	hypothetical protein
ctg_01820_gene	144.7780091	199.0508156	-0.45929	0.12363	0.24325	FALSE	gnl_Bacteria_ctg_1	1839020	1839421	402	gloA	Lactoylglutathione lyase
ctg_01821_gene	749.5302157	1484.714579	-0.98613	0.00042405	0.0027367	TRUE	gnl_Bacteria_ctg_1	1839423	1841588	2166	-	hypothetical protein
ctg_01822_gene	1350.883443	1658.445494	-0.29593	0.28262	0.44416	FALSE	gnl_Bacteria_ctg_1	1841786	1844413	2628	lon_1	Lon protease
ctg_01823_gene	1034.412086	940.5504454	0.13723	0.61494	0.74295	FALSE	gnl_Bacteria_ctg_1	1844508	1844849	342	grxD	Glutaredoxin 4
ctg_01824_gene	712.6356046	1250.538164	-0.81131	0.0034481	0.015332	TRUE	gnl_Bacteria_ctg_1	1845010	1846221	1212	argD	Acetylornithine aminotransferase
ctg_01825_gene	460.2874116	826.2561405	-0.84405	0.0021667	0.010379	TRUE	gnl_Bacteria_ctg_1	1846279	1847208	930	dmlR_2	HTH-type transcriptional regulator DmlR
ctg_01826_gene	343.4309028	522.0262392	-0.6041	0.035369	0.097055	TRUE	gnl_Bacteria_ctg_1	1847300	1848130	831	nlpD	Murein hydrolase activator NlpD
ctg_01827_gene	56.47858591	75.95186018	-0.42738	0.20665	0.35477	FALSE	gnl_Bacteria_ctg_1	1848226	1849014	789	surE	5'-nucleotidase SurE
ctg_01828_gene	23.23784021	19.11285403	0.28193	0.76512	0.86153	FALSE	gnl_Bacteria_ctg_1	1849126	1849497	372	-	hypothetical protein
ctg_01829_gene	113.0414717	78.90567264	0.51865	0.22476	0.37816	FALSE	gnl_Bacteria_ctg_1	1849660	1850040	381	-	hypothetical protein
ctg_01830_gene	585.8678265	1372.915334	-1.2286	1.05E-05	0.0001157	TRUE	gnl_Bacteria_ctg_1	1850169	1851317	1149	dacC	D-alanyl-D-alanine carboxypeptidase DacC
ctg_01831_gene	289.2535028	252.2316674	0.19759	0.42815	0.58661	FALSE	gnl_Bacteria_ctg_1	1851429	1851959	531	yrdA_1	Protein YrdA
ctg_01832_gene	18.465154	9.274397782	0.99348	0.082004	0.18088	FALSE	gnl_Bacteria_ctg_1	1852301	1852780	480	-	hypothetical protein
ctg_01833_gene	24.88717237	11.90507247	1.0638	0.052344	0.13007	FALSE	gnl_Bacteria_ctg_1	1852783	1853484	702	-	hypothetical protein
ctg_01834_gene	17.95723866	6.045214859	1.5707	0.016373	0.053577	TRUE	gnl_Bacteria_ctg_1	1853453	1853929	477	-	hypothetical protein
ctg_01835_gene	575.92459	485.1565948	0.24743	0.34557	0.50823	FALSE	gnl_Bacteria_ctg_1	1854093	1854578	486	nudJ	Phosphatase NudJ
ctg_01836_gene	666.4653192	860.0177948	-0.36784	0.23407	0.39008	FALSE	gnl_Bacteria_ctg_1	1854583	1855722	1140	mnmA	tRNA-specific 2-thiouridylase MnmA
ctg_01837_gene	156.340998	234.9004949	-0.58735	0.061459	0.14632	FALSE	gnl_Bacteria_ctg_1	1855730	1856461	732	hflD	High frequency lysogenization protein HflD
ctg_01838_gene	782.7587894	2426.946042	-1.6325	6.39E-07	1.02E-05	TRUE	gnl_Bacteria_ctg_1	1856516	1857904	1389	purB	Adenylosuccinate lyase
ctg_01839_gene	17.74043418	23.66801293	-0.4159	0.40021	0.56079	FALSE	gnl_Bacteria_ctg_1	1857994	1858626	633	-	hypothetical protein
ctg_01840_gene	8.298467743	7.007792324	0.24388	0.70101	0.80961	FALSE	gnl_Bacteria_ctg_1	1858697	1858933	237	-	hypothetical protein
ctg_01841_gene	80.55355131	41.55893799	0.95479	0.011473	0.039934	TRUE	gnl_Bacteria_ctg_1	1858961	1859422	462	-	hypothetical protein
ctg_01842_gene	3997.539489	1415.897856	1.4974	6.56E-08	1.36E-06	TRUE	gnl_Bacteria_ctg_1	1859532	1860494	963	-	hypothetical protein
ctg_01843_gene	19.54531524	16.42432211	0.25099	0.64995	0.77077	FALSE	gnl_Bacteria_ctg_1	1860566	1861213	648	-	hypothetical protein
ctg_01844_gene	946.9450922	1018.904575	-0.10567	0.79045	0.87835	FALSE	gnl_Bacteria_ctg_1	1861305	1862219	915	pstB	Phosphate import ATP-binding protein PstB
ctg_01845_gene	131.4669897	607.1559109	-2.2074	0.057208	0.13918	FALSE	gnl_Bacteria_ctg_1	1862233	1863624	1392	-	hypothetical protein
ctg_01846_gene	247.6733097	1220.692472	-2.3012	0.064034	0.15104	FALSE	gnl_Bacteria_ctg_1	1863624	1865003	1380	-	hypothetical protein
ctg_01847_gene	459.6760756	3151.614085	-2.7774	0.1459	0.2733	FALSE	gnl_Bacteria_ctg_1	1865108	1866139	1032	sphX	Protein SphX
ctg_01848_gene	3950.068699	3992.680323	-0.01548	0.98928	1	FALSE	gnl_Bacteria_ctg_1	1866568	1868100	1533	ddc	L-2%2C4-diaminobutyrate decarboxylase
ctg_01849_gene	7504.489501	5333.643158	0.49263	0.12659	0.2475	FALSE	gnl_Bacteria_ctg_1	1868104	1869477	1374	dat	Diaminobutyrate--2-oxoglutarate aminotransferase
ctg_01850_gene	2273.280181	1973.552041	0.20398	0.42528	0.58437	FALSE	gnl_Bacteria_ctg_1	1869954	1870658	705	-	hypothetical protein
ctg_01851_gene	63.22981413	54.37375288	0.21769	0.58319	0.72089	FALSE	gnl_Bacteria_ctg_1	1870823	1871419	597	ybjG	Putative undecaprenyl-diphosphatase YbjG
ctg_01852_gene	1067.626455	1279.177239	-0.26081	0.36313	0.5273	FALSE	gnl_Bacteria_ctg_1	1871494	1872627	1134	proB	Glutamate 5-kinase
ctg_01853_gene	601.6917741	1010.498001	-0.74797	0.0090488	0.033151	TRUE	gnl_Bacteria_ctg_1	1872655	1873872	1218	obg	GTPase Obg
ctg_01854_gene	57.09528774	83.11194696	-0.54168	0.12038	0.23921	FALSE	gnl_Bacteria_ctg_1	1874138	1875331	1194	-	putative transporter
ctg_01855_gene	0.335135209	0.717187231	-1.0976	0.91842	0.96031	FALSE	gnl_Bacteria_ctg_1	1875454	1875660	207	-	hypothetical protein
ctg_01856_gene	60.64741316	42.33900466	0.51846	0.14858	0.27635	FALSE	gnl_Bacteria_ctg_1	1875999	1876373	375	hxlR	HTH-type transcriptional activator HxlR
ctg_01857_gene	2061.837064	4292.994863	-1.0581	0.00015832	0.001254	TRUE	gnl_Bacteria_ctg_1	1876561	1878018	1458	gap2	Glyceraldehyde-3-phosphate dehydrogenase-like protein
ctg_01858_gene	35.61226756	67.37258359	-0.91979	0.10119	0.21154	FALSE	gnl_Bacteria_ctg_1	1878270	1879202	933	rarD	Protein RarD
ctg_01859_gene	1168.406962	1573.619002	-0.42954	0.24548	0.40407	FALSE	gnl_Bacteria_ctg_1	1879366	1879953	588	blc_1	Outer membrane lipoprotein Blc
ctg_01860_gene	1651.378154	1315.034245	0.32857	0.20288	0.3498	FALSE	gnl_Bacteria_ctg_1	1880098	1882119	2022	uvrB	UvrABC system protein B
ctg_01861_gene	550.3635274	532.7472316	0.046934	0.79308	0.88022	FALSE	gnl_Bacteria_ctg_1	1882353	1883141	789	-	hypothetical protein
ctg_01862_gene	28.47640365	7.301548063	1.9635	0.00035318	0.0023785	TRUE	gnl_Bacteria_ctg_1	1883414	1883593	180	-	hypothetical protein
ctg_01863_gene	1008.345112	878.6020918	0.19871	0.59687	0.72954	FALSE	gnl_Bacteria_ctg_1	1884032	1885102	1071	-	hypothetical protein
ctg_01864_gene	312.3230489	263.7141427	0.24406	0.42883	0.58664	FALSE	gnl_Bacteria_ctg_1	1885257	1886471	1215	-	L-lactate transporter
ctg_01865_gene	0	0	NA	NA	NA	NA	gnl_Bacteria_ctg_1	1886464	1886598	135	-	hypothetical protein
ctg_01866_gene	140.8257597	89.26864287	0.65769	0.083565	0.18388	FALSE	gnl_Bacteria_ctg_1	1887158	1887487	330	yhjQ	putative cysteine-rich protein YhjQ
ctg_01867_gene	8040.623216	5732.931894	0.48803	0.14796	0.27557	FALSE	gnl_Bacteria_ctg_1	1887626	1889041	1416	sthA	Soluble pyridine nucleotide transhydrogenase
ctg_01868_gene	2973.328335	2685.892924	0.14668	0.51169	0.65802	FALSE	gnl_Bacteria_ctg_1	1889255	1890268	1014	lipA	Lipoyl synthase
ctg_01869_gene	2136.109208	1346.440646	0.66583	0.063256	0.14958	FALSE	gnl_Bacteria_ctg_1	1890982	1893486	2505	fadE	Acyl-coenzyme A dehydrogenase
ctg_01870_gene	477.4046737	708.2845074	-0.56912	0.1135	0.22942	FALSE	gnl_Bacteria_ctg_1	1893656	1894045	390	-	hypothetical protein
ctg_01871_gene	6.865827761	10.297797	-0.58483	0.41735	0.57745	FALSE	gnl_Bacteria_ctg_1	1894386	1894643	258	-	hypothetical protein
ctg_01872_gene	5054.483313	4577.143365	0.14312	0.535	0.67963	FALSE	gnl_Bacteria_ctg_1	1894781	1895962	1182	degS	Serine endoprotease DegS
ctg_01873_gene	848.3215609	474.777171	0.83736	0.016332	0.053526	TRUE	gnl_Bacteria_ctg_1	1896133	1896891	759	-	GTP cyclohydrolase 1 type 2
ctg_01874_gene	4225.845601	5430.446037	-0.36183	0.23576	0.39216	FALSE	gnl_Bacteria_ctg_1	1897045	1897671	627	sodB_2	Superoxide dismutase [Fe]
ctg_01879_gene	1.689288395	3.893653167	-1.2047	0.2814	0.44297	FALSE	gnl_Bacteria_ctg_1	1898520	1898933	414	-	hypothetical protein
ctg_01880_gene	7.305905968	13.36424137	-0.87124	0.15945	0.2915	FALSE	gnl_Bacteria_ctg_1	1898935	1899192	258	-	hypothetical protein
ctg_01881_gene	211.9516298	268.486745	-0.34112	0.36124	0.52537	FALSE	gnl_Bacteria_ctg_1	1899328	1900566	1239	-	hypothetical protein
ctg_01882_gene	207.3300894	234.5072342	-0.1777	0.57649	0.71419	FALSE	gnl_Bacteria_ctg_1	1900678	1901556	879	ubiA	4-hydroxybenzoate octaprenyltransferase
ctg_01883_gene	131.5800679	76.74450115	0.77781	0.018427	0.058847	TRUE	gnl_Bacteria_ctg_1	1901563	1902063	501	ubiC	Chorismate pyruvate-lyase
ctg_01884_gene	51.17383465	27.27589707	0.90778	0.026152	0.076911	TRUE	gnl_Bacteria_ctg_1	1902066	1902344	279	-	hypothetical protein
ctg_01885_gene	4270.002522	17086.47942	-2.0005	6.85E-13	4.78E-11	TRUE	gnl_Bacteria_ctg_1	1902440	1903849	1410	-	3-hydroxylaminophenol mutase
ctg_01886_gene	497.2261897	397.8536762	0.32166	0.24552	0.40407	FALSE	gnl_Bacteria_ctg_1	1904667	1905251	585	trpG	Anthranilate synthase component 2
ctg_01887_gene	575.4135653	570.9917489	0.011129	0.88856	0.94567	FALSE	gnl_Bacteria_ctg_1	1905261	1906307	1047	trpD_2	Anthranilate phosphoribosyltransferase
ctg_01888_gene	448.957479	531.4908422	-0.24347	0.44051	0.5956	FALSE	gnl_Bacteria_ctg_1	1906328	1907134	807	trpC	Indole-3-glycerol phosphate synthase
ctg_01889_gene	894.4594035	660.7429145	0.43693	0.21272	0.36269	FALSE	gnl_Bacteria_ctg_1	1907330	1908013	684	mutS2	Endonuclease MutS2
ctg_01890_gene	146.2996732	130.668405	0.16302	0.618	0.74524	FALSE	gnl_Bacteria_ctg_1	1908107	1908655	549	folE	GTP cyclohydrolase 1
ctg_01891_gene	3968.529853	1558.507564	1.3484	0.0014856	0.0077336	TRUE	gnl_Bacteria_ctg_1	1908939	1909376	438	-	hypothetical protein
ctg_01892_gene	137.2381787	63.152348	1.1198	0.00076553	0.004428	TRUE	gnl_Bacteria_ctg_1	1909506	1910066	561	-	hypothetical protein
ctg_01893_gene	631.6097432	962.8169105	-0.60823	0.02413	0.072027	TRUE	gnl_Bacteria_ctg_1	1910086	1911513	1428	dosC	Diguanylate cyclase DosC
ctg_01894_gene	269.4905999	270.7726049	-0.0068468	0.94335	0.97881	FALSE	gnl_Bacteria_ctg_1	1911638	1913506	1869	-	hypothetical protein
ctg_01895_gene	181.4439817	527.1281338	-1.5386	0.00078261	0.0045081	TRUE	gnl_Bacteria_ctg_1	1913603	1914073	471	-	hypothetical protein
ctg_01896_gene	50.64450767	59.51709397	-0.2329	0.48784	0.63645	FALSE	gnl_Bacteria_ctg_1	1914220	1915020	801	-	hypothetical protein
ctg_01897_gene	724.9489043	1130.272271	-0.64072	0.025145	0.074501	TRUE	gnl_Bacteria_ctg_1	1915031	1916101	1071	hemE	Uroporphyrinogen decarboxylase
ctg_01898_gene	4223.405411	3870.917412	0.12573	0.56612	0.7081	FALSE	gnl_Bacteria_ctg_1	1916308	1917528	1221	-	hypothetical protein
ctg_01899_gene	1189.870642	178.6014341	2.736	0.097068	0.20706	FALSE	gnl_Bacteria_ctg_1	1917706	1918404	699	yhhW	Quercetin 2%2C3-dioxygenase
ctg_01900_gene	525.9488314	437.0656372	0.26707	0.53813	0.68195	FALSE	gnl_Bacteria_ctg_1	1918706	1919677	972	prmC_2	Release factor glutamine methyltransferase
ctg_01902_gene	639.0508119	495.0970752	0.36822	0.20691	0.35499	FALSE	gnl_Bacteria_ctg_1	1919985	1922021	2037	fadH_2	2%2C4-dienoyl-CoA reductase
ctg_01903_gene	5.8166224	7.754243533	-0.4148	0.69802	0.80746	FALSE	gnl_Bacteria_ctg_1	1922162	1922515	354	-	hypothetical protein
ctg_01904_gene	2585.163053	3125.95268	-0.27404	0.34335	0.50595	FALSE	gnl_Bacteria_ctg_1	1922764	1924104	1341	argG	Argininosuccinate synthase
ctg_01905_gene	647.984654	370.7042194	0.80569	0.0057054	0.022789	TRUE	gnl_Bacteria_ctg_1	1924170	1925471	1302	-	hypothetical protein
ctg_01906_gene	941.2335084	767.795562	0.29383	0.23742	0.39401	FALSE	gnl_Bacteria_ctg_1	1925737	1926657	921	pyrC	Dihydroorotase
ctg_01907_gene	792.2722629	682.6824324	0.21478	0.41141	0.57122	FALSE	gnl_Bacteria_ctg_1	1926654	1927301	648	rnt	Ribonuclease T
ctg_01909_gene	414.3626924	265.2904962	0.64332	0.024286	0.072417	TRUE	gnl_Bacteria_ctg_1	1927561	1930089	2529	-	hypothetical protein
ctg_01910_gene	0	0	NA	NA	NA	NA	gnl_Bacteria_ctg_1	1930170	1930319	150	-	hypothetical protein
ctg_01912_gene	228.5637966	533.8456955	-1.2238	1.67E-05	0.00017484	TRUE	gnl_Bacteria_ctg_1	1930717	1932129	1413	rocC	Amino-acid permease RocC
ctg_01913_gene	180.8965573	154.6277618	0.22637	0.39042	0.55364	FALSE	gnl_Bacteria_ctg_1	1932211	1933116	906	-	hypothetical protein
ctg_01917_gene	5517.021556	3429.793181	0.68577	0.10981	0.22413	FALSE	gnl_Bacteria_ctg_1	1933839	1935260	1422	-	hypothetical protein
ctg_01918_gene	688.7116864	472.1863573	0.54454	0.051446	0.12844	FALSE	gnl_Bacteria_ctg_1	1935324	1936568	1245	namA_2	NADPH dehydrogenase
ctg_01919_gene	75.07667611	84.29768502	-0.16713	0.68049	0.7948	FALSE	gnl_Bacteria_ctg_1	1936698	1937708	1011	yejE	Inner membrane ABC transporter permease protein YejE
ctg_01920_gene	123.6099292	138.4467723	-0.16354	0.62549	0.75284	FALSE	gnl_Bacteria_ctg_1	1937708	1938754	1047	yejB	Inner membrane ABC transporter permease protein YejB
ctg_01921_gene	219.3870464	317.5819304	-0.53365	0.058676	0.14151	FALSE	gnl_Bacteria_ctg_1	1938779	1940581	1803	-	hypothetical protein
ctg_01922_gene	1164.339568	2836.303082	-1.2845	5.69E-06	6.84E-05	TRUE	gnl_Bacteria_ctg_1	1940622	1943855	3234	-	hypothetical protein
ctg_01923_gene	463.1703543	832.2655344	-0.8455	0.0032784	0.01479	TRUE	gnl_Bacteria_ctg_1	1944064	1945440	1377	rnhA	Ribonuclease H
ctg_01924_gene	851.7636871	1594.985359	-0.90502	0.0013295	0.0070735	TRUE	gnl_Bacteria_ctg_1	1945567	1947210	1644	-	hypothetical protein
ctg_01925_gene	271.9541253	268.7001671	0.017366	0.95078	0.98359	FALSE	gnl_Bacteria_ctg_1	1947210	1947986	777	nudC_1	NADH pyrophosphatase
ctg_01926_gene	1448.05851	851.7191604	0.76567	0.0051405	0.021076	TRUE	gnl_Bacteria_ctg_1	1948090	1948977	888	aes_3	Acetyl esterase
ctg_01927_gene	1319.443978	1120.833079	0.23536	0.39723	0.5582	FALSE	gnl_Bacteria_ctg_1	1948967	1949653	687	-	hypothetical protein
ctg_01928_gene	6.774497113	4.762464135	0.50841	0.61504	0.74295	FALSE	gnl_Bacteria_ctg_1	1949787	1950200	414	-	hypothetical protein
ctg_01929_gene	71.1312349	34.44547558	1.0462	0.0053403	0.021641	TRUE	gnl_Bacteria_ctg_1	1950216	1951175	960	lpoA	Penicillin-binding protein activator LpoA
ctg_01930_gene	274.756724	286.0482036	-0.058103	0.87342	0.93477	FALSE	gnl_Bacteria_ctg_1	1951186	1952028	843	rsmI	Ribosomal RNA small subunit methyltransferase I
ctg_01931_gene	167.6197945	153.4946497	0.127	0.79435	0.88053	FALSE	gnl_Bacteria_ctg_1	1952116	1952370	255	-	hypothetical protein
ctg_01932_gene	567.6536516	666.9820715	-0.23264	0.42104	0.58084	FALSE	gnl_Bacteria_ctg_1	1952546	1953793	1248	ubiI	2-octaprenylphenol hydroxylase
ctg_01933_gene	1201.982602	1314.496395	-0.12909	0.69343	0.80486	FALSE	gnl_Bacteria_ctg_1	1953790	1954998	1209	ubiH	2-octaprenyl-6-methoxyphenol hydroxylase
ctg_01934_gene	104.4991037	172.9675486	-0.72701	0.044765	0.1162	TRUE	gnl_Bacteria_ctg_1	1955116	1956021	906	yddG_2	Aromatic amino acid exporter YddG
ctg_01935_gene	16.36301209	13.72696916	0.25343	0.6756	0.79175	FALSE	gnl_Bacteria_ctg_1	1956501	1956740	240	-	hypothetical protein
ctg_01936_gene	2452.161204	1039.447857	1.2382	0.0023203	0.010975	TRUE	gnl_Bacteria_ctg_1	1957033	1958367	1335	pepP	Xaa-Pro aminopeptidase
ctg_01937_gene	2605.530206	1037.510777	1.3285	0.010218	0.036383	TRUE	gnl_Bacteria_ctg_1	1958496	1959128	633	-	hypothetical protein
ctg_01938_gene	694.1271461	540.7607704	0.36021	0.16345	0.29649	FALSE	gnl_Bacteria_ctg_1	1959193	1959750	558	smc_1	Chromosome partition protein Smc
ctg_01939_gene	52.65301243	41.29349386	0.3506	0.47851	0.62781	FALSE	gnl_Bacteria_ctg_1	1959747	1960034	288	zapA	Cell division protein ZapA
ctg_01941_gene	0	0	NA	NA	NA	NA	gnl_Bacteria_ctg_1	1960502	1960663	162	-	hypothetical protein
ctg_01942_gene	899.4407549	312.7742395	1.5239	0.0047284	0.019705	TRUE	gnl_Bacteria_ctg_1	1960973	1962310	1338	-	hypothetical protein
ctg_01943_gene	1140.263997	482.8602182	1.2397	0.01903	0.060221	TRUE	gnl_Bacteria_ctg_1	1962745	1963227	483	-	hypothetical protein
ctg_01944_gene	113.9487405	138.6853992	-0.28343	0.38545	0.54996	FALSE	gnl_Bacteria_ctg_1	1963647	1964228	582	ygfA	5-formyltetrahydrofolate cyclo-ligase
ctg_01945_gene	17843.95259	9319.559509	0.9371	0.00051049	0.0032055	TRUE	gnl_Bacteria_ctg_1	1964375	1966801	2427	lon_2	Lon protease
ctg_01946_gene	402.5667723	307.5556353	0.38838	0.17949	0.31792	FALSE	gnl_Bacteria_ctg_1	1966862	1967773	912	-	hypothetical protein
ctg_01947_gene	517.2524379	392.9442215	0.39654	0.16419	0.29743	FALSE	gnl_Bacteria_ctg_1	1967961	1968443	483	rlmH	Ribosomal RNA large subunit methyltransferase H
ctg_01948_gene	650.5280095	326.634509	0.99393	0.0070837	0.027354	TRUE	gnl_Bacteria_ctg_1	1968554	1969330	777	ygiD	4%2C5-DOPA dioxygenase extradiol
ctg_01949_gene	393.2145848	306.2247552	0.36073	0.27442	0.43644	FALSE	gnl_Bacteria_ctg_1	1969397	1970236	840	-	hypothetical protein
ctg_01950_gene	2356.217245	5094.329131	-1.1124	0.0060965	0.023939	TRUE	gnl_Bacteria_ctg_1	1970302	1971645	1344	gdhA	NADP-specific glutamate dehydrogenase
ctg_01951_gene	549.1472396	232.8067449	1.2381	0.0036611	0.016074	TRUE	gnl_Bacteria_ctg_1	1971993	1972784	792	rsxB	Ion-translocating oxidoreductase complex subunit B
ctg_01952_gene	159.5302186	106.1890387	0.58719	0.045228	0.11697	TRUE	gnl_Bacteria_ctg_1	1972789	1973502	714	nth	Endonuclease III
ctg_01953_gene	3.036635407	2.861432929	0.085736	1	1	FALSE	gnl_Bacteria_ctg_1	1973620	1973835	216	-	hypothetical protein
ctg_01954_gene	592.1164409	1034.799318	-0.8054	0.00356	0.015754	TRUE	gnl_Bacteria_ctg_1	1973922	1974581	660	adk	Adenylate kinase
ctg_01955_gene	395.837279	442.6035592	-0.16111	0.49652	0.64475	FALSE	gnl_Bacteria_ctg_1	1974657	1975973	1317	-	hypothetical protein
ctg_01956_gene	24.25685819	41.73250971	-0.78278	0.10456	0.21593	FALSE	gnl_Bacteria_ctg_1	1976039	1976557	519	-	hypothetical protein
ctg_01957_gene	446.1061179	901.0992186	-1.0143	0.00026102	0.0018612	TRUE	gnl_Bacteria_ctg_1	1976796	1978847	2052	mrdA	Peptidoglycan D%2CD-transpeptidase MrdA
ctg_01958_gene	61.28661538	59.49000573	0.042925	0.8675	0.93166	FALSE	gnl_Bacteria_ctg_1	1978849	1979406	558	rsmD	Ribosomal RNA small subunit methyltransferase D
ctg_01959_gene	128.8524485	38.04386798	1.76	3.76E-07	6.48E-06	TRUE	gnl_Bacteria_ctg_1	1979499	1979717	219	-	hypothetical protein
ctg_01960_gene	25.73417872	16.44627009	0.64593	0.20411	0.35127	FALSE	gnl_Bacteria_ctg_1	1979963	1980697	735	-	hypothetical protein
ctg_01961_gene	58.8215697	69.76300829	-0.24612	0.46334	0.61542	FALSE	gnl_Bacteria_ctg_1	1980797	1981558	762	ped	(S)-1-Phenylethanol dehydrogenase
ctg_01962_gene	12.24237195	12.45600397	-0.024958	0.97763	0.99949	FALSE	gnl_Bacteria_ctg_1	1981693	1982013	321	-	hypothetical protein
ctg_01963_gene	175.8496566	176.4607056	-0.0050044	0.98043	1	FALSE	gnl_Bacteria_ctg_1	1982092	1982685	594	-	hypothetical protein
ctg_01964_gene	663.3465492	302.4119294	1.1332	0.014846	0.04957	TRUE	gnl_Bacteria_ctg_1	1983003	1984892	1890	-	hypothetical protein
ctg_01965_gene	472.8064463	222.9181926	1.0847	0.024052	0.071964	TRUE	gnl_Bacteria_ctg_1	1985174	1986085	912	-	hypothetical protein
ctg_01966_gene	649.4392911	472.4209277	0.45912	0.20391	0.35115	FALSE	gnl_Bacteria_ctg_1	1986314	1986808	495	-	hypothetical protein
ctg_01967_gene	11437.6975	4370.541388	1.3879	6.60E-07	1.05E-05	TRUE	gnl_Bacteria_ctg_1	1986877	1988511	1635	groL	60 kDa chaperonin
ctg_01968_gene	198.5782514	77.63023791	1.355	0.0002976	0.0020725	TRUE	gnl_Bacteria_ctg_1	1988578	1988865	288	groS	10 kDa chaperonin
ctg_01969_gene	90.10188543	83.73034549	0.10581	0.77798	0.86934	FALSE	gnl_Bacteria_ctg_1	1989034	1989810	777	cpdA_3	3'%2C5'-cyclic adenosine monophosphate phosphodiesterase CpdA
ctg_01970_gene	163.071919	228.1074525	-0.48421	0.12841	0.25018	FALSE	gnl_Bacteria_ctg_1	1989791	1990729	939	dagK	Diacylglycerol kinase
ctg_01971_gene	1645.577862	5402.38462	-1.715	6.21E-10	1.84E-08	TRUE	gnl_Bacteria_ctg_1	1991145	1992974	1830	pckG	Phosphoenolpyruvate carboxykinase [GTP]
ctg_01972_gene	2294.315785	874.7493297	1.3911	0.010645	0.037483	TRUE	gnl_Bacteria_ctg_1	1993110	1993532	423	-	hypothetical protein
ctg_01973_gene	59.42081568	82.08716077	-0.46619	0.15845	0.29024	FALSE	gnl_Bacteria_ctg_1	1993606	1994274	669	prmC_3	Release factor glutamine methyltransferase
ctg_01974_gene	422.8161348	1001.780576	-1.2445	8.58E-06	9.72E-05	TRUE	gnl_Bacteria_ctg_1	1994442	1995290	849	folD	Bifunctional protein FolD protein
ctg_01977_gene	469.5889931	1206.29306	-1.3611	2.16E-06	2.91E-05	TRUE	gnl_Bacteria_ctg_1	1995766	1996668	903	-	hypothetical protein
ctg_01978_gene	0.341941384	19.35606852	-5.8229	1.07E-07	2.10E-06	TRUE	gnl_Bacteria_ctg_1	1996822	1997025	204	-	hypothetical protein
ctg_01979_gene	491.8925468	712.4910099	-0.53453	0.090725	0.19608	FALSE	gnl_Bacteria_ctg_1	1997239	1998231	993	ppsC	Phthiocerol synthesis polyketide synthase type I PpsC
ctg_01980_gene	13.7664549	22.46289169	-0.70639	0.18425	0.32512	FALSE	gnl_Bacteria_ctg_1	1998359	1998703	345	trxA	Thioredoxin 1
ctg_01981_gene	0.335135209	0.380206241	-0.18204	1	1	FALSE	gnl_Bacteria_ctg_1	1998780	1999049	270	-	hypothetical protein
ctg_01982_gene	3398.829864	5940.409079	-0.80552	0.0043076	0.018251	TRUE	gnl_Bacteria_ctg_1	1999192	2000808	1617	cysN	Sulfate adenylyltransferase subunit 1
ctg_01983_gene	4333.018634	5265.964541	-0.28133	0.33181	0.49523	FALSE	gnl_Bacteria_ctg_1	2000946	2001860	915	cysD	Sulfate adenylyltransferase subunit 2
ctg_01984_gene	78.74878256	91.90802052	-0.22293	0.45167	0.60649	FALSE	gnl_Bacteria_ctg_1	2002172	2002714	543	-	hypothetical protein
ctg_01985_gene	165.2866918	284.9816865	-0.7859	0.0095309	0.034434	TRUE	gnl_Bacteria_ctg_1	2003023	2003658	636	yqiJ_2	Inner membrane protein YqiJ
ctg_01986_gene	115.8306837	493.6052539	-2.0913	4.27E-12	2.43E-10	TRUE	gnl_Bacteria_ctg_1	2003696	2005402	1707	yqiK	Inner membrane protein YqiK
ctg_01987_gene	2473.834286	3273.101719	-0.40391	0.14022	0.26649	FALSE	gnl_Bacteria_ctg_1	2005467	2006357	891	sucD	Succinate--CoA ligase [ADP-forming] subunit alpha
ctg_01988_gene	2248.413584	3275.064822	-0.54262	0.053774	0.13267	FALSE	gnl_Bacteria_ctg_1	2006370	2007536	1167	sucC	Succinate--CoA ligase [ADP-forming] subunit beta
ctg_01989_gene	5989.266828	11438.47384	-0.93344	0.00075509	0.0043767	TRUE	gnl_Bacteria_ctg_1	2007709	2009139	1431	lpdG	Dihydrolipoyl dehydrogenase
ctg_01990_gene	6055.015397	8726.781564	-0.52732	0.058078	0.14063	FALSE	gnl_Bacteria_ctg_1	2009235	2010449	1215	sucB	Dihydrolipoyllysine-residue succinyltransferase component of 2-oxoglutarate dehydrogenase complex
ctg_01991_gene	19098.08473	23754.26721	-0.31476	0.30199	0.46524	FALSE	gnl_Bacteria_ctg_1	2010468	2013290	2823	sucA	2-oxoglutarate dehydrogenase E1 component
ctg_01992_gene	2828.16094	7938.336496	-1.489	7.30E-07	1.14E-05	TRUE	gnl_Bacteria_ctg_1	2014112	2014822	711	sdhB	Succinate dehydrogenase iron-sulfur subunit
ctg_01993_gene	4462.232399	10847.22486	-1.2815	0.0006042	0.0036382	TRUE	gnl_Bacteria_ctg_1	2014837	2016735	1899	sdhA	Succinate dehydrogenase flavoprotein subunit
ctg_01994_gene	304.0113984	547.7636373	-0.84943	0.0046633	0.019466	TRUE	gnl_Bacteria_ctg_1	2016748	2017113	366	sdhD	Succinate dehydrogenase hydrophobic membrane anchor subunit
ctg_01995_gene	456.2610795	767.245967	-0.74983	0.010584	0.037475	TRUE	gnl_Bacteria_ctg_1	2017113	2017502	390	sdhC	Succinate dehydrogenase cytochrome b556 subunit
ctg_01996_gene	7685.169548	25638.88071	-1.7382	5.23E-10	1.60E-08	TRUE	gnl_Bacteria_ctg_1	2018520	2019794	1275	gltA	Citrate synthase
ctg_01997_gene	29.67204525	17.46452906	0.76468	0.10347	0.21432	FALSE	gnl_Bacteria_ctg_1	2019946	2020449	504	-	hypothetical protein
ctg_01998_gene	0	0	NA	NA	NA	NA	gnl_Bacteria_ctg_1	2020426	2020542	117	-	hypothetical protein
ctg_01999_gene	2161.499244	2833.47685	-0.39054	0.16071	0.29285	FALSE	gnl_Bacteria_ctg_1	2020822	2022447	1626	nadE	Glutamine-dependent NAD(+) synthetase
ctg_02001_gene	40.21755414	44.66509044	-0.15132	0.64187	0.76673	FALSE	gnl_Bacteria_ctg_1	2022916	2023320	405	-	hypothetical protein
ctg_02002_gene	1250.677429	2404.477299	-0.94301	0.00076796	0.0044329	TRUE	gnl_Bacteria_ctg_1	2023561	2024001	441	nhaX_2	Stress response protein NhaX
ctg_02003_gene	19.09843086	5.76609111	1.7278	0.0053357	0.021641	TRUE	gnl_Bacteria_ctg_1	2024055	2024351	297	-	DNA base-flipping protein
ctg_02004_gene	820.7532892	476.1090945	0.78566	0.028804	0.082849	TRUE	gnl_Bacteria_ctg_1	2024550	2026049	1500	nhaP	Na(+)/H(+) antiporter NhaP
ctg_02005_gene	89.48957097	82.5000301	0.11732	0.65738	0.7766	FALSE	gnl_Bacteria_ctg_1	2026279	2026833	555	-	hypothetical protein
ctg_02006_gene	564.1624771	438.9616705	0.36202	0.21198	0.36169	FALSE	gnl_Bacteria_ctg_1	2027077	2027982	906	-	hypothetical protein
ctg_02007_gene	1280.874796	1008.544722	0.34485	0.2199	0.37134	FALSE	gnl_Bacteria_ctg_1	2028031	2028957	927	yedI	Inner membrane protein YedI
ctg_02008_gene	789.3692022	1100.2104	-0.47901	0.10223	0.21222	FALSE	gnl_Bacteria_ctg_1	2029147	2030160	1014	trpS2	Tryptophan--tRNA ligase 2
ctg_02010_gene	1148.435055	2039.227368	-0.82835	0.0025318	0.011764	TRUE	gnl_Bacteria_ctg_1	2030513	2032042	1530	lysS	Lysine--tRNA ligase
ctg_02011_gene	269.5733628	344.5893627	-0.3542	0.30273	0.46577	FALSE	gnl_Bacteria_ctg_1	2032425	2032919	495	-	hypothetical protein
ctg_02012_gene	1173.036825	585.4581107	1.0026	0.0076823	0.02918	TRUE	gnl_Bacteria_ctg_1	2033309	2033851	543	apt	Adenine phosphoribosyltransferase
ctg_02013_gene	0	0	NA	NA	NA	NA	gnl_Bacteria_ctg_1	2034339	2034503	165	rubA	Rubredoxin
ctg_02014_gene	595.2880301	400.662156	0.5712	0.039679	0.10566	TRUE	gnl_Bacteria_ctg_1	2034588	2035778	1191	rubB	Rubredoxin-NAD(+) reductase
ctg_02015_gene	1407.527496	1379.85299	0.028649	0.86647	0.93091	FALSE	gnl_Bacteria_ctg_1	2035836	2036774	939	rdmC_1	Aclacinomycin methylesterase RdmC
ctg_02016_gene	2218.602924	1723.987652	0.3639	0.16329	0.29639	FALSE	gnl_Bacteria_ctg_1	2036788	2037696	909	oxyR	Hydrogen peroxide-inducible genes activator
ctg_02017_gene	24.78980404	16.13123708	0.61989	0.19914	0.34463	FALSE	gnl_Bacteria_ctg_1	2037951	2038538	588	-	hypothetical protein
ctg_02018_gene	3515.209406	2872.428322	0.29134	0.38576	0.55013	FALSE	gnl_Bacteria_ctg_1	2038600	2040681	2082	ppk	Polyphosphate kinase
ctg_02019_gene	181.6477344	204.2566577	-0.16924	0.54995	0.69222	FALSE	gnl_Bacteria_ctg_1	2040793	2041467	675	mtgA	Biosynthetic peptidoglycan transglycosylase
ctg_02020_gene	162.9196707	153.8579757	0.082562	0.83113	0.90444	FALSE	gnl_Bacteria_ctg_1	2041546	2042364	819	aarA	Rhomboid protease AarA
ctg_02021_gene	632.2842847	527.0580992	0.26261	0.34177	0.50539	FALSE	gnl_Bacteria_ctg_1	2042416	2044908	2493	-	hypothetical protein
ctg_02022_gene	319.108435	251.689522	0.3424	0.23858	0.39545	FALSE	gnl_Bacteria_ctg_1	2044910	2045635	726	ytrE	ABC transporter ATP-binding protein YtrE
ctg_02023_gene	604.0070374	505.6294506	0.25648	0.34055	0.50469	FALSE	gnl_Bacteria_ctg_1	2045647	2046276	630	tesA	Esterase TesA
ctg_02024_gene	1108.160072	1214.921349	-0.1327	0.66314	0.78198	FALSE	gnl_Bacteria_ctg_1	2046320	2046934	615	mtcA2	Carbonic anhydrase 2
ctg_02025_gene	610.7493815	312.0674858	0.96872	0.00087493	0.0049782	TRUE	gnl_Bacteria_ctg_1	2047244	2048281	1038	lip1	Lipase 1
ctg_02026_gene	313.8783114	237.3634194	0.40311	0.18094	0.31989	FALSE	gnl_Bacteria_ctg_1	2048296	2049297	1002	-	hypothetical protein
ctg_02027_gene	226.5509045	390.4465625	-0.78529	0.088766	0.1927	FALSE	gnl_Bacteria_ctg_1	2049335	2051434	2100	cirA_1	Colicin I receptor
ctg_02028_gene	3291.910632	2679.224549	0.29711	0.24815	0.4072	FALSE	gnl_Bacteria_ctg_1	2051628	2052266	639	nfuA	Fe/S biogenesis protein NfuA
ctg_02029_gene	130.0037464	76.09153479	0.77275	0.017343	0.056092	TRUE	gnl_Bacteria_ctg_1	2052426	2053043	618	glpG	Rhomboid protease GlpG
ctg_02030_gene	1677.864074	904.5786583	0.89131	0.048497	0.12359	TRUE	gnl_Bacteria_ctg_1	2053263	2054804	1542	-	hypothetical protein
ctg_02031_gene	528.7847411	1289.900689	-1.2865	6.35E-06	7.54E-05	TRUE	gnl_Bacteria_ctg_1	2054956	2056575	1620	pitA	Low-affinity inorganic phosphate transporter 1
ctg_02032_gene	2182.315123	4618.512535	-1.0816	0.016707	0.054414	TRUE	gnl_Bacteria_ctg_1	2057109	2060795	3687	metH	Methionine synthase
ctg_02033_gene	251.7727951	188.613073	0.41669	0.18683	0.32904	FALSE	gnl_Bacteria_ctg_1	2060876	2061994	1119	pknD_3	Serine/threonine-protein kinase PknD
ctg_02034_gene	29.501347	28.53290099	0.048154	1	1	FALSE	gnl_Bacteria_ctg_1	2061997	2062404	408	-	hypothetical protein
ctg_02035_gene	194.9706991	341.7305158	-0.8096	0.0072846	0.027975	TRUE	gnl_Bacteria_ctg_1	2062772	2064502	1731	-	hypothetical protein
ctg_02036_gene	318.4897469	289.7536075	0.13642	0.64893	0.77054	FALSE	gnl_Bacteria_ctg_1	2064592	2065908	1317	glsA	Glutaminase
ctg_02037_gene	174.9815745	208.0815749	-0.24995	0.38113	0.54626	FALSE	gnl_Bacteria_ctg_1	2066085	2066891	807	hcaB_2	3-phenylpropionate-dihydrodiol/cinnamic acid-dihydrodiol dehydrogenase
ctg_02038_gene	169.4332433	151.7571913	0.15895	0.64387	0.76777	FALSE	gnl_Bacteria_ctg_1	2066912	2067583	672	-	hypothetical protein
ctg_02039_gene	2912.751523	5184.403745	-0.8318	0.0033256	0.014955	TRUE	gnl_Bacteria_ctg_1	2067758	2070652	2895	valS	Valine--tRNA ligase
ctg_02040_gene	0.57893977	1.039536232	-0.84445	0.88932	0.94567	FALSE	gnl_Bacteria_ctg_1	2070717	2070971	255	-	hypothetical protein
ctg_02041_gene	0	0	NA	NA	NA	NA	gnl_Bacteria_ctg_1	2070962	2071936	975	-	IS701 family transposase ISAba11
ctg_02042_gene	11.26034753	7.022424313	0.68121	0.33167	0.49523	FALSE	gnl_Bacteria_ctg_1	2073134	2073574	441	-	hypothetical protein
ctg_02043_gene	21.39388372	10.16298099	1.0739	0.051866	0.12911	FALSE	gnl_Bacteria_ctg_1	2073744	2074118	375	-	putative protein
ctg_02044_gene	108.4231333	91.13649322	0.25057	0.42773	0.58657	FALSE	gnl_Bacteria_ctg_1	2074221	2075264	1044	-	hypothetical protein
ctg_02045_gene	31.67297534	45.79621743	-0.53198	0.17602	0.31308	FALSE	gnl_Bacteria_ctg_1	2075427	2075963	537	-	hypothetical protein
ctg_02046_gene	6.195557343	12.24869874	-0.98332	0.13988	0.2663	FALSE	gnl_Bacteria_ctg_1	2076014	2076730	717	cah	Carbonic anhydrase
ctg_02047_gene	413.9832303	242.8105151	0.76974	0.0072335	0.027855	TRUE	gnl_Bacteria_ctg_1	2077176	2077853	678	-	hypothetical protein
ctg_02048_gene	171.5177047	356.3761878	-1.055	0.00034165	0.0023346	TRUE	gnl_Bacteria_ctg_1	2077855	2078610	756	gph_1	Phosphoglycolate phosphatase
ctg_02049_gene	1150.221116	2941.849397	-1.3548	6.30E-05	0.00057435	TRUE	gnl_Bacteria_ctg_1	2078756	2080051	1296	-	hypothetical protein
ctg_02050_gene	59.75979438	51.52047025	0.21403	0.60321	0.73439	FALSE	gnl_Bacteria_ctg_1	2080398	2081654	1257	ampG	Anhydromuropeptide permease
ctg_02051_gene	130.3664433	40.8642514	1.6737	0.0077033	0.02922	TRUE	gnl_Bacteria_ctg_1	2081787	2082416	630	-	hypothetical protein
ctg_02052_gene	263.7388697	253.4096655	0.057639	0.9293	0.96856	FALSE	gnl_Bacteria_ctg_1	2082480	2083397	918	-	hypothetical protein
ctg_02053_gene	347.9412575	445.6368227	-0.35702	0.1958	0.34055	FALSE	gnl_Bacteria_ctg_1	2083496	2083978	483	-	hypothetical protein
ctg_02054_gene	635.3526434	957.3512687	-0.59149	0.038222	0.10266	TRUE	gnl_Bacteria_ctg_1	2083982	2084839	858	qmcA	Protein QmcA
ctg_02055_gene	0	0	NA	NA	NA	NA	gnl_Bacteria_ctg_1	2084833	2085003	171	-	hypothetical protein
ctg_02056_gene	67.47097918	195.7963311	-1.537	1.30E-06	1.88E-05	TRUE	gnl_Bacteria_ctg_1	2085053	2086543	1491	putP_2	Sodium/proline symporter
ctg_02057_gene	1072.414992	670.1499768	0.67831	0.010605	0.037475	TRUE	gnl_Bacteria_ctg_1	2086637	2087545	909	ispA	Farnesyl diphosphate synthase
ctg_02058_gene	730.3719707	1073.713309	-0.55591	0.24452	0.40291	FALSE	gnl_Bacteria_ctg_1	2088068	2089258	1191	prpF	2-methyl-aconitate isomerase
ctg_02059_gene	713.1115876	1545.097541	-1.1155	7.31E-05	0.00065704	TRUE	gnl_Bacteria_ctg_1	2089592	2090947	1356	aroP	Aromatic amino acid transport protein AroP
ctg_02061_gene	3198.095803	11839.0905	-1.8883	1.67E-05	0.00017484	TRUE	gnl_Bacteria_ctg_1	2091460	2092698	1239	-	hypothetical protein
ctg_02062_gene	376.7506169	262.1620067	0.52315	0.13706	0.26227	FALSE	gnl_Bacteria_ctg_1	2093014	2094186	1173	-	hypothetical protein
ctg_02063_gene	110.0207551	241.1780561	-1.1323	0.00016328	0.0012859	TRUE	gnl_Bacteria_ctg_1	2094250	2094867	618	thrH	Phosphoserine phosphatase ThrH
ctg_02064_gene	1269.711086	1731.744592	-0.44773	0.11314	0.22932	FALSE	gnl_Bacteria_ctg_1	2095072	2095806	735	cysH	Phosphoadenosine phosphosulfate reductase
ctg_02065_gene	1993.431985	1578.554073	0.33665	0.18897	0.33198	FALSE	gnl_Bacteria_ctg_1	2096269	2097651	1383	wax-dgaT	O-acyltransferase WSD
ctg_02066_gene	14.06459655	11.19073169	0.32976	0.49662	0.64475	FALSE	gnl_Bacteria_ctg_1	2097859	2098032	174	-	hypothetical protein
ctg_02067_gene	911.7102079	808.0161403	0.17419	0.48562	0.63445	FALSE	gnl_Bacteria_ctg_1	2098165	2099619	1455	rng	Ribonuclease G
ctg_02068_gene	56.86355853	56.71134254	0.0038671	0.91865	0.96031	FALSE	gnl_Bacteria_ctg_1	2099661	2100227	567	yhdE	dTTP/UTP pyrophosphatase
ctg_02069_gene	53.86391669	64.29419009	-0.25537	0.41265	0.57266	FALSE	gnl_Bacteria_ctg_1	2100215	2100706	492	-	hypothetical protein
ctg_02070_gene	244.4055046	392.4570037	-0.68326	0.018016	0.057735	TRUE	gnl_Bacteria_ctg_1	2100693	2101550	858	mreC	Cell shape-determining protein MreC
ctg_02071_gene	871.8286051	1422.628094	-0.70644	0.012815	0.044	TRUE	gnl_Bacteria_ctg_1	2101567	2102613	1047	mreB	Cell shape-determining protein MreB
ctg_02072_gene	78.38137809	67.78351329	0.20958	0.56901	0.70948	FALSE	gnl_Bacteria_ctg_1	2102746	2103060	315	gatC	Glutamyl-tRNA(Gln) amidotransferase subunit C
ctg_02073_gene	1444.126827	1921.149193	-0.41177	0.17673	0.31389	FALSE	gnl_Bacteria_ctg_1	2103113	2104591	1479	gatA	Glutamyl-tRNA(Gln) amidotransferase subunit A
ctg_02074_gene	1241.021023	2169.458244	-0.80581	0.0054217	0.021875	TRUE	gnl_Bacteria_ctg_1	2104591	2106072	1482	gatB	Aspartyl/glutamyl-tRNA(Asn/Gln) amidotransferase subunit B
ctg_02075_gene	39.88615011	31.36886876	0.34655	0.42706	0.58595	FALSE	gnl_Bacteria_ctg_1	2106119	2106706	588	-	hypothetical protein
ctg_02076_gene	5.901146873	5.421794125	0.12223	0.95068	0.98359	FALSE	gnl_Bacteria_ctg_1	2106736	2107056	321	-	hypothetical protein
ctg_02077_gene	0	0.387522236	#NAME?	0.96036	0.98654	FALSE	gnl_Bacteria_ctg_1	2107446	2107667	222	-	hypothetical protein
ctg_02078_gene	122.1349319	85.42825935	0.51569	0.16119	0.29354	FALSE	gnl_Bacteria_ctg_1	2107683	2108171	489	-	hypothetical protein
ctg_02079_gene	34.23177048	44.09371598	-0.36524	0.43688	0.593	FALSE	gnl_Bacteria_ctg_1	2108636	2109592	957	-	hypothetical protein
ctg_02080_gene	200.9646013	145.6171851	0.46476	0.10127	0.21154	FALSE	gnl_Bacteria_ctg_1	2110275	2111468	1194	sbmA	Peptide antibiotic transporter SbmA
ctg_02081_gene	0	0	NA	NA	NA	NA	gnl_Bacteria_ctg_1	2111833	2111931	99	-	hypothetical protein
ctg_02082_gene	26.14033836	26.50302834	-0.019879	0.95017	0.98359	FALSE	gnl_Bacteria_ctg_1	2111978	2112172	195	-	hypothetical protein
ctg_02083_gene	14.34155117	5.378568874	1.4149	0.037773	0.10185	TRUE	gnl_Bacteria_ctg_1	2113017	2113331	315	-	hypothetical protein
ctg_02084_gene	0	0	NA	NA	NA	NA	gnl_Bacteria_ctg_1	2113454	2113648	195	-	IS5 family transposase IS17
ctg_02085_gene	1476.963223	369.0325218	2.0008	0.00027612	0.0019589	TRUE	gnl_Bacteria_ctg_1	2114320	2115198	879	otsB	Trehalose-6-phosphate phosphatase
ctg_02086_gene	5922.866996	1319.634059	2.1662	3.21E-06	4.15E-05	TRUE	gnl_Bacteria_ctg_1	2115155	2116588	1434	otsA	Trehalose-6-phosphate synthase
ctg_02087_gene	316.4402938	364.3068738	-0.20322	0.4736	0.62282	FALSE	gnl_Bacteria_ctg_1	2116615	2117862	1248	ybjJ	Inner membrane protein YbjJ
ctg_02088_gene	41.06071699	18.27548278	1.1678	0.0084658	0.031345	TRUE	gnl_Bacteria_ctg_1	2118068	2118523	456	-	hypothetical protein
ctg_02089_gene	1.354153186	0	Inf	0.35996	0.52461	FALSE	gnl_Bacteria_ctg_1	2118561	2118779	219	-	hypothetical protein
ctg_02090_gene	94.17730115	53.92675032	0.80438	0.019649	0.061369	TRUE	gnl_Bacteria_ctg_1	2118776	2119390	615	COQ3_1	Ubiquinone biosynthesis O-methyltransferase%2C mitochondrial
ctg_02091_gene	94.9635958	37.24715718	1.3502	0.00020225	0.0015281	TRUE	gnl_Bacteria_ctg_1	2119383	2120165	783	-	hypothetical protein
ctg_02092_gene	127.804988	48.39751008	1.4009	3.35E-05	0.00032002	TRUE	gnl_Bacteria_ctg_1	2120153	2121136	984	-	hypothetical protein
ctg_02093_gene	2.27503434	0.380206241	2.581	0.2928	0.45506	FALSE	gnl_Bacteria_ctg_1	2121187	2121396	210	-	hypothetical protein
ctg_02094_gene	1460.525583	550.9990735	1.4064	8.05E-07	1.23E-05	TRUE	gnl_Bacteria_ctg_1	2121456	2123321	1866	katE_1	Catalase HPII
ctg_02095_gene	60.4355576	26.78958614	1.1737	0.040126	0.10654	TRUE	gnl_Bacteria_ctg_1	2123287	2123580	294	katE_2	Catalase HPII
[truncated: 916 more rows]
